# Supplementary material for: When a Palearctic bacterium meets a Nearctic insect vector: Genetic and ecological insights into the emergence of the grapevine Flavescence dorée epidemics in Europe
Source: PLoS Pathog. 2020 Mar 25;16(3):e1007967. doi: 10.1371/journal.ppat.1007967 (PMC7135369; doi:10.1371/journal.ppat.1007967)
Supplement: S1 Table — (XLS) [file ppat.1007967.s002.xls]

## Sheet: Sample genotyping data
nb	Name of the isolate	Original - experimental host	Country	Administrative region or county	Multiple map sequence characterized	map genotype	Accession number(s)	Bibliographic Reference	16SrV subgroup	VmpA genotype (accession number)	VmpA cluster	VmpB genotype (accession number)	VmpB cluster
	AF-07-25-7	A. glutinosa	France (FR)	Aquitaine	Yes	M1	LT221896
	AF-WJ1444-32	A. glutinosa	France (FR)	Languedoc-Roussillon	No	M2	AM384897; LT221897	Arnaud et al. 2007
	VI04-C28	V. vinifera	Italy (IT)	Veneto	No	M3	AM384894; LT221898	Arnaud et al. 2007	C	LR585137	III	LR585189	III
	AI-352-07	A. glutinosa	Italy (IT)	Friuli Venezia Giulia	Yes	M3
	AG-12888	A. glutinosa	Germany (DE)	Bayern	Yes	M4	LT221899
	AF-07-25-7	A. glutinosa	France (FR)	Aquitaine	Yes	M5	LT221900
	VI04-TOSCANA1	V. vinifera	Italy (IT)	Toscana	No	M6	AM384895; LT221901	Arnaud et al. 2007
	AI-19-08	A. glutinosa	Italy (IT)	Veneto	No	M6				LR585133	III
	AI-34-08	A. glutinosa	Italy (IT)	Veneto	No	M6			C	LR585135	III	LR585187	III
	AG-13022	A. glutinosa	Germany (DE)	Bayern	Yes	M7	LT221902
	AG-13022	A. glutinosa	Germany (DE)	Bayern	Yes	M8	LT221903
	AG-13022	A. glutinosa	Germany (DE)	Bayern	Yes	M9	LT221904
	AF-06-30-4	A. glutinosa	France (FR)	Aquitaine	Yes	M10	LT221905
	OG-20127	O. alni	Germany (DE)	Rheinland-Pfalz	No	M11	LT221906
	G14-F5-65	O. alni	Germany (DE)	Rheinland-Pfalz	No	M11
	VI04-188-04	V. vinifera	Italy (IT)	Piemonte	No	M12	AM384896; LT221907	Arnaud et al. 2007
	Vv-AO262	V. vinifera	Italy (IT)	Valle d'Aosta	No	M12		Malembic-Maher et al. 2011		LR585140	III
	VI-LU40	V. vinifera	Italy (IT)	Toscana	No	M12
	VI-LU40bis	V. vinifera	Italy (IT)	Toscana	No	M12
	VI-LU56	V. vinifera	Italy (IT)	Toscana	No	M12				LR585139	III
	VI-LU95bis	V. vinifera	Italy (IT)	Toscana	No	M12
	F14-F5-566	A. modestus	France (FR)	Bourgogne	No	M13
	F14-F8-601	A. modestus	France (FR)	Bourgogne	No	M13
	AF15-43-104	A. modestus	France (FR)	Alsace	No	M13
	G15-A118-D47	Allygus sp.	Germany (DE)	Rheinland-Pfalz	No	M13
	G15-A120-A1	Allygus sp.	Germany (DE)	Rheinland-Pfalz	No	M13
	AF-07-28-5	A. glutinosa	France (FR)	Aquitaine	Yes	M13	LT221908
	FG-15-101	O. alni - V. faba	Germany (DE)	Rheinland-Pfalz	No	M14				LR585122	I
1	OG-09-28-59	O. alni	Germany (DE)	Rheinland-Pfalz	No	M14	LT221909
	G14-F4-48	A. modestus	Germany (DE)	Rheinland-Pfalz	No	M14
	G15-F101-C1	O. alni	Germany (DE)	Rheinland-Pfalz	No	M14
	G15-F101-C24	O. alni	Germany (DE)	Rheinland-Pfalz	No	M14
	AG-5113	A. glutinosa	Germany (DE)	Rheinland-Pfalz	Yes	M14
	AG-5113	A. glutinosa	Germany (DE)	Rheinland-Pfalz	Yes	M15	LT221910
	OG-8313	O. alni	Germany (DE)	Rheinland-Pfalz	No	M16	LT221911
	AF-07-25-14	A. glutinosa	France (FR)	Aquitaine	Yes	M17	LT221912
	AF-07-25-14	A. glutinosa	France (FR)	Aquitaine	Yes	M18	LT221913
	AF-07-28-5	A. glutinosa	France (FR)	Aquitaine	Yes	M19	LT221914
	AF-07-25-4	A. glutinosa	France (FR)	Aquitaine	Yes	M20	LT221915
	FF-10-5	O. alni - V. faba	France (FR)	Aquitaine	No	M21	LT221916			LR585103	I	LR585163	I
	AF-07-25-4	A. glutinosa	France (FR)	Aquitaine	Yes	M22	LT221917
	AF-07-25-6	A. glutinosa	France (FR)	Aquitaine	Yes	M23	LT221918
	AF-07-28-7	A. glutinosa	France (FR)	Aquitaine	Yes	M24	LT221919
	AF-07-28-8	A. glutinosa	France (FR)	Aquitaine	Yes	M25	LT221920
	AF-06-30-4	A. glutinosa	France (FR)	Aquitaine	Yes	M26	LT221921
1	VF-03-9-2	V. vinifera	France (FR)	Aquitaine	No	M27	AM384888; LT221922	Arnaud et al. 2007
	SF-05-14-15	S. titanus	France (FR)	Aquitaine	No	M27
	AF-07-25-7	A. glutinosa	France (FR)	Aquitaine	Yes	M28	LT221923
	AF-07-28-5	A. glutinosa	France (FR)	Aquitaine	Yes	M29	LT221924
	AF-07-28-8	A. glutinosa	France (FR)	Aquitaine	Yes	M30	LT221925
	AF-07-28-8	A. glutinosa	France (FR)	Aquitaine	Yes	M31	LT221926
	AF-07-28-7	A. glutinosa	France (FR)	Aquitaine	Yes	M32	LT221927
	AF-07-28-7	A. glutinosa	France (FR)	Aquitaine	Yes	M33	LT221928
	VF04-11-19	V. vinifera	France (FR)	Midi-Pyrenées	No	M34	AM384889; LT221929	Arnaud et al. 2007		LR585093	III
	AI-4-3-13	A. glutinosa	Italy (IT)	Basilicata	No	M35	AM384884; LT221930	Arnaud et al. 2007
	ALY	A. glutinosa	Italy (IT)	Basilicata	No	M36	AM384885	Arnaud et al. 2007
	VF-09-112	V. vinifera	France (FR)	Alsace	No	M36	LT221931			LR585082	I
	AF-06-30-25	A. glutinosa	France (FR)	Aquitaine	No	M37	FN561865; LT221932	Malembic-Maher et al. 2011	C	LR585076	II	LR585147	II
	AG-09-22-7	A. glutinosa	Germany (DE)	Rheinland-Pfalz	No	M38			C	LR585107	II
	AI-31-08	A. glutinosa	Italy (IT)	Veneto	No	M38	LT221933		C	LR585134	III	LR585186	III
1	AI-AL3	A. glutinosa	Italy (IT)	Toscana	No	M38
1	AI-AL5	A. glutinosa	Italy (IT)	Toscana	No	M38
1	AI-AL7	A. glutinosa	Italy (IT)	Toscana	No	M38
	AG-15-120	Allygus sp.- A. glutinosa	Germany (DE)	Rheinland-Pfalz	No	M38				LR585125	II	LR585179	II
	FG-15-124	Allygus sp.-V. faba	Germany (DE)	Rheinland-Pfalz	No	M38				LR585127	II	LR585181	II
	FG-15-125	Allygus sp.-V. faba	Germany (DE)	Rheinland-Pfalz	No	M38				LR585126	II	LR585180	II
	OH-V9025-6	O. alni	Hungary (HU)	Veszprem	No	M38
	OF-09-F11-6	O. alni	France (FR)	Alsace	No	M38				LR585101	II
	OF-09-F11-22	O. alni	France (FR)	Alsace	No	M38
	AF15-38	O. ishidae - A. glutinosa	France (FR)	Aquitaine	No	M38				LR585106	III
	AG-15-115	O. ishidae - A. glutinosa	Germany (DE)	Rheinland-Pfalz	No	M38				LR585128	II
	FG-15-126	O.ishidae - V. faba	Germany (DE)	Rheinland-Pfalz	No	M38				LR585129	II	LR585182	II
	VF06-30-13	V. vinifera	France (FR)	Aquitaine	No	M38
	VF-11-450	V. vinifera	France (FR)	Rhône-Alpes	No	M38
	VI-LU52	V. vinifera	Italy (IT)	Toscana	No	M38				LR585138	recombinant II-III	LR585190	II
	AF-14-F6-14	A. modestus	France (FR)	Alsace	No	M38
	OF13-F2-7-5	O. alni	France (FR)	Alsace	No	M38
	F14-FD1-512	O. ishidae	France (FR)	Bourgogne	No	M38
	F14-F5-573	O. ishidae	France (FR)	Bourgogne	No	M38
	G14-F13-387	O. ishidae	Germany (DE)	Rheinland-Pfalz	No	M38
	G14-F14-435	O. ishidae	Germany (DE)	Rheinland-Pfalz	No	M38
	G14-F14-436	O. ishidae	Germany (DE)	Rheinland-Pfalz	No	M38
	G14-F14-437	O. ishidae	Germany (DE)	Rheinland-Pfalz	No	M38
	G14-F14-438	O. ishidae	Germany (DE)	Rheinland-Pfalz	No	M38
	G14-F9A-219	A. mixtus	Germany (DE)	Rheinland-Pfalz	No	M38
	G14-F11-264	A. mixtus	Germany (DE)	Rheinland-Pfalz	No	M38
	G14-F11-266	A. mixtus	Germany (DE)	Rheinland-Pfalz	No	M38
	G14-F11-267	A. mixtus	Germany (DE)	Rheinland-Pfalz	No	M38
	G14-F11-268	A. mixtus	Germany (DE)	Rheinland-Pfalz	No	M38
	G14-F11-269	A. mixtus	Germany (DE)	Rheinland-Pfalz	No	M38
	G14-F11-270	A. mixtus	Germany (DE)	Rheinland-Pfalz	No	M38
	G14-F11-271	A. mixtus	Germany (DE)	Rheinland-Pfalz	No	M38
	G14-F11-272	A. mixtus	Germany (DE)	Rheinland-Pfalz	No	M38
	G14-F11-273	A. mixtus	Germany (DE)	Rheinland-Pfalz	No	M38
	G14-F11-274	A. mixtus	Germany (DE)	Rheinland-Pfalz	No	M38
	G14-F12-326	A. mixtus	Germany (DE)	Rheinland-Pfalz	No	M38
	G14-F12-329	A. mixtus	Germany (DE)	Rheinland-Pfalz	No	M38
	G14-F12-330	A. mixtus	Germany (DE)	Rheinland-Pfalz	No	M38
	G14-F12-331	A. mixtus	Germany (DE)	Rheinland-Pfalz	No	M38
	G14-F12-332	A. mixtus	Germany (DE)	Rheinland-Pfalz	No	M38
	G14-F12-333	A. mixtus	Germany (DE)	Rheinland-Pfalz	No	M38
	G14-F12-334	A. mixtus	Germany (DE)	Rheinland-Pfalz	No	M38
	G14-F12-335	A. mixtus	Germany (DE)	Rheinland-Pfalz	No	M38
	G14-F12-336	A. mixtus	Germany (DE)	Rheinland-Pfalz	No	M38
	G14-F12-337	A. mixtus	Germany (DE)	Rheinland-Pfalz	No	M38
	G14-F12-338	A. mixtus	Germany (DE)	Rheinland-Pfalz	No	M38
	G14-F12-340	A. mixtus	Germany (DE)	Rheinland-Pfalz	No	M38
	G14-F12-341	A. mixtus	Germany (DE)	Rheinland-Pfalz	No	M38
	G14-F12-343	A. mixtus	Germany (DE)	Rheinland-Pfalz	No	M38
	G14-F12-344	A. mixtus	Germany (DE)	Rheinland-Pfalz	No	M38
	G14-F12-345	A. mixtus	Germany (DE)	Rheinland-Pfalz	No	M38
	G14-F12-348	A. mixtus	Germany (DE)	Rheinland-Pfalz	No	M38
	G14-F12-349	A. mixtus	Germany (DE)	Rheinland-Pfalz	No	M38
	G14-F12-350	A. mixtus	Germany (DE)	Rheinland-Pfalz	No	M38
	G14-F12-351	A. mixtus	Germany (DE)	Rheinland-Pfalz	No	M38
	G14-F12-352	A. mixtus	Germany (DE)	Rheinland-Pfalz	No	M38
	G14-F12-353	A. mixtus	Germany (DE)	Rheinland-Pfalz	No	M38
	G14-F12-356	A. mixtus	Germany (DE)	Rheinland-Pfalz	No	M38
	G14-F12-359	A. mixtus	Germany (DE)	Rheinland-Pfalz	No	M38
	G14-F12-360	A. mixtus	Germany (DE)	Rheinland-Pfalz	No	M38
	G14-F11-255	A. modestus	Germany (DE)	Rheinland-Pfalz	No	M38
	G14-F11-256	A. modestus	Germany (DE)	Rheinland-Pfalz	No	M38
	G14-F11-257	A. modestus	Germany (DE)	Rheinland-Pfalz	No	M38
	G14-F12-292	A. modestus	Germany (DE)	Rheinland-Pfalz	No	M38
	G14-F12-293	A. modestus	Germany (DE)	Rheinland-Pfalz	No	M38
	G14-F12-294	A. modestus	Germany (DE)	Rheinland-Pfalz	No	M38
	G14-F12-295	A. modestus	Germany (DE)	Rheinland-Pfalz	No	M38
	G14-F12-296	A. modestus	Germany (DE)	Rheinland-Pfalz	No	M38
	G14-F12-297	A. modestus	Germany (DE)	Rheinland-Pfalz	No	M38
	G14-F12-300	A. modestus	Germany (DE)	Rheinland-Pfalz	No	M38
	G14-F12-301	A. modestus	Germany (DE)	Rheinland-Pfalz	No	M38
	G14-F12-302	A. modestus	Germany (DE)	Rheinland-Pfalz	No	M38
	G14-F12-304	A. modestus	Germany (DE)	Rheinland-Pfalz	No	M38
	G14-F12-306	A. modestus	Germany (DE)	Rheinland-Pfalz	No	M38
	G14-F12-308	A. modestus	Germany (DE)	Rheinland-Pfalz	No	M38
	G14-F12-310	A. modestus	Germany (DE)	Rheinland-Pfalz	No	M38
	G14-F12-313	A. modestus	Germany (DE)	Rheinland-Pfalz	No	M38
	G14-F12-315	A. modestus	Germany (DE)	Rheinland-Pfalz	No	M38
	G14-F12-316	A. modestus	Germany (DE)	Rheinland-Pfalz	No	M38
	G14-F12-317	A. modestus	Germany (DE)	Rheinland-Pfalz	No	M38
	G14-F12-320	A. modestus	Germany (DE)	Rheinland-Pfalz	No	M38
	G14-F12-321	A. modestus	Germany (DE)	Rheinland-Pfalz	No	M38
	G14-F12-323	A. modestus	Germany (DE)	Rheinland-Pfalz	No	M38
	G14-F10-220	O. alni	Germany (DE)	Rheinland-Pfalz	No	M38
	G14-F10-221	O. alni	Germany (DE)	Rheinland-Pfalz	No	M38
	G14-462	O. alni	Germany (DE)	Rheinland-Pfalz	No	M38
	AF15-43-106	A. modestus	France (FR)	Alsace	No	M38
	AF15-43-108	A. modestus	France (FR)	Alsace	No	M38
	FF15-F7-502	A. modestus	France (FR)	Bourgogne	No	M38
	AF15-43-111	O. ishidae	France (FR)	Alsace	No	M38
	AF15-43-112	O. ishidae	France (FR)	Alsace	No	M38
	AF15-43-113	O. ishidae	France (FR)	Alsace	No	M38
	AF15-39-1	O. ishidae	France (FR)	Alsace	No	M38
	AF15-129-556	O. ishidae	France (FR)	Bourgogne	No	M38
	G15-A118-D47	Allygus sp.	Germany (DE)	Rheinland-Pfalz	No	M38
	G15-A120-A1	Allygus sp.	Germany (DE)	Rheinland-Pfalz	No	M38
	G15-A108-R1	Allygus sp.	Germany (DE)	Rheinland-Pfalz	No	M38
	G15-F113-R25	Allygus sp.	Germany (DE)	Rheinland-Pfalz	No	M38
	G15-F113-R30	Allygus sp.	Germany (DE)	Rheinland-Pfalz	No	M38
	G15-F113-R31	Allygus sp.	Germany (DE)	Rheinland-Pfalz	No	M38
	G15-F113-R32	Allygus sp.	Germany (DE)	Rheinland-Pfalz	No	M38
	G15-F123-B5	Allygus sp.	Germany (DE)	Rheinland-Pfalz	No	M38
	G15-F124-B12	Allygus sp.	Germany (DE)	Rheinland-Pfalz	No	M38
	G15-F124-B13	Allygus sp.	Germany (DE)	Rheinland-Pfalz	No	M38
	G15-F124-B14	Allygus sp.	Germany (DE)	Rheinland-Pfalz	No	M38
	G15-F124-B15	Allygus sp.	Germany (DE)	Rheinland-Pfalz	No	M38
	G15-F124-B17	Allygus sp.	Germany (DE)	Rheinland-Pfalz	No	M38
	G15-F124-B18	Allygus sp.	Germany (DE)	Rheinland-Pfalz	No	M38
	G15-F124-B19	Allygus sp.	Germany (DE)	Rheinland-Pfalz	No	M38
	G15-F124-B22	Allygus sp.	Germany (DE)	Rheinland-Pfalz	No	M38
	G15-F124-B24	Allygus sp.	Germany (DE)	Rheinland-Pfalz	No	M38
	G15-F124-B26	Allygus sp.	Germany (DE)	Rheinland-Pfalz	No	M38
	G15-F125-B28	Allygus sp.	Germany (DE)	Rheinland-Pfalz	No	M38
	G15-F125-B29	Allygus sp.	Germany (DE)	Rheinland-Pfalz	No	M38
	G15-F125-B30	Allygus sp.	Germany (DE)	Rheinland-Pfalz	No	M38
	G15-F125-B31	Allygus sp.	Germany (DE)	Rheinland-Pfalz	No	M38
	G15-F125-B34	Allygus sp.	Germany (DE)	Rheinland-Pfalz	No	M38
	G15-F125-B37	Allygus sp.	Germany (DE)	Rheinland-Pfalz	No	M38
	G15-F125-B39	Allygus sp.	Germany (DE)	Rheinland-Pfalz	No	M38
	G15-F125-B40	Allygus sp.	Germany (DE)	Rheinland-Pfalz	No	M38
	F15-F2-Q28	Allygus sp.	France (FR)	Aquitaine	No	M38
	F15-F2-Q37	Allygus sp.	France (FR)	Aquitaine	No	M38
	F15-F2-Q45	Allygus sp.	France (FR)	Aquitaine	No	M38
	F15-A30-F2	Allygus sp.	France (FR)	Aquitaine	No	M38
	G15-A110-R19	O. ishidae	Germany (DE)	Rheinland-Pfalz	No	M38
	G15-A115-R42	O. ishidae	Germany (DE)	Rheinland-Pfalz	No	M38
	G15-A115-R44	O. ishidae	Germany (DE)	Rheinland-Pfalz	No	M38
	G15-F126-B41	O. ishidae	Germany (DE)	Rheinland-Pfalz	No	M38
	G15-F126-B44	O. ishidae	Germany (DE)	Rheinland-Pfalz	No	M38
	G15-F126-B45	O. ishidae	Germany (DE)	Rheinland-Pfalz	No	M38
	G15-F126-B46	O. ishidae	Germany (DE)	Rheinland-Pfalz	No	M38
	G15-F126-G37	O. ishidae	Germany (DE)	Rheinland-Pfalz	No	M38
	G15-F126-G38	O. ishidae	Germany (DE)	Rheinland-Pfalz	No	M38
	F15-A31-F17	O. ishidae	France (FR)	Aquitaine	No	M38
	F15-A32-F19	O. ishidae	France (FR)	Aquitaine	No	M38
	F15-A32-F23	O. ishidae	France (FR)	Aquitaine	No	M38
	F15-A33-F39	O. ishidae	France (FR)	Aquitaine	No	M38
	F15-A33-F45	O. ishidae	France (FR)	Aquitaine	No	M38
	F15-A33-F46	O. ishidae	France (FR)	Aquitaine	No	M38
	F15-A33-F47	O. ishidae	France (FR)	Aquitaine	No	M38
	F15-A33-G12	O. ishidae	France (FR)	Aquitaine	No	M38
	F15-V35-E24	O. ishidae	France (FR)	Aquitaine	No	M38
	F15-V35-E28	O. ishidae	France (FR)	Aquitaine	No	M38
	F15-V36-E36	O. ishidae	France (FR)	Aquitaine	No	M38
	F15-A38-D14	O. ishidae	France (FR)	Aquitaine	No	M38
	F15-A34-E2	O. ishidae	France (FR)	Aquitaine	No	M38
	F15-A34-E4	O. ishidae	France (FR)	Aquitaine	No	M38
	F15-A34-E6	O. ishidae	France (FR)	Aquitaine	No	M38
	F15-A34-E8	O. ishidae	France (FR)	Aquitaine	No	M38
	G15-A109-R5	O. alni	Germany (DE)	Rheinland-Pfalz	No	M38
	G15-A109-R13	O. alni	Germany (DE)	Rheinland-Pfalz	No	M38
	AG15-119-132	O. alni	Germany (DE)	Rheinland-Pfalz	No	M38
	AF15-41-39	O. alni	France (FR)	Alsace	No	M38
	AF15-42-65	O. alni	France (FR)	Alsace	No	M38
	AF15-45-117	O. alni	France (FR)	Alsace	No	M38
	AF-15-33	O. ishidae - A. glutinosa	France (FR)	Aquitaine	Yes	M38
	AI-78-08	A. glutinosa	Italy (IT)	Friuli Venezia Giulia	Yes	M38
	VG-2218	V. vinifera	Germany (DE)	Rheinland-Pfalz	No	M39	LT221934
	VG-4331	V. vinifera	Germany (DE)	Rheinland-Pfalz	No	M39				LR585116	I	LR585172	I
	OF13-F2-7-13	O. alni	France (FR)	Alsace	No	M39
	G14-F11-279	A. modestus	Germany (DE)	Rheinland-Pfalz	No	M39
	G14-F3-36	O. alni	Germany (DE)	Rheinland-Pfalz	No	M39
	G14-F8-101	O. alni	Germany (DE)	Rheinland-Pfalz	No	M39
	G14-F10-241	O. alni	Germany (DE)	Rheinland-Pfalz	No	M39
	G14-F10-248	O. alni	Germany (DE)	Rheinland-Pfalz	No	M39
	G14-F15-451	O. alni	Germany (DE)	Rheinland-Pfalz	No	M39
	G15-F101-C10	O. alni	Germany (DE)	Rheinland-Pfalz	No	M39
	G15-F101-C15	O. alni	Germany (DE)	Rheinland-Pfalz	No	M39
	G15-A117-D38	O. alni	Germany (DE)	Rheinland-Pfalz	No	M39
	G15-A121-A18	O. alni	Germany (DE)	Rheinland-Pfalz	No	M39
	G15-A121-A23	O. alni	Germany (DE)	Rheinland-Pfalz	No	M39
	AF15-45-124	O. alni	France (FR)	Alsace	No	M39
	VG-4231	V. vinifera	Germany (DE)	Rheinland-Pfalz	No	M40	LT221935
	VG-8334	V. vinifera	Germany (DE)	Rheinland-Pfalz	No	M40
	OF13-F2-7-3	O. alni	France (FR)	Alsace	No	M40
	G14-F15-458	O. alni	Germany (DE)	Rheinland-Pfalz	No	M40
	OF-10-F5-21	O. alni	France (FR)	Aquitaine	No	M41	LT221936
	OF-10-F5-22	O. alni	France (FR)	Aquitaine	No	M41
	FF-10-8	O. alni - V. faba	France (FR)	Alsace	No	M41				LR585099	I	LR585160	I
	AF-07-25-6	A. glutinosa	France (FR)	Aquitaine	Yes	M41
	AF-07-25-14	A. glutinosa	France (FR)	Aquitaine	Yes	M41
	AS-AL18	A. glutinosa	Serbia (RS)	Braničevo	No	M42	LT221937			LR585142	II	LR585192	II
	AS-AL21	A. glutinosa	Serbia (RS)	Braničevo	No	M42				LR585143	II
	VF04-11-1	V. vinifera	France (FR)	Alsace	No	M43	AM384890	Arnaud et al. 2007		LR585081	I	LR585150	I
	AF-07-22-25	A. glutinosa	France (FR)	Alsace	No	M43	LT221938
	AG-13017	A. glutinosa	Germany (DE)	Bayern	No	M43				LR585108	I	LR585164	I
	AH-B32	A. glutinosa	Hungary (HU)	Heves	No	M43
	AH-B45	A. glutinosa	Hungary (HU)	Gyor-Moson-Sopron	No	M43
	OF-10-F8-9	O. alni	France (FR)	Alsace	No	M43
	FG-09-9	O. alni - V. faba	Germany (DE)	Rheinland-Pfalz	No	M43				LR585121	I	LR585176	I
	OF13-F1-7-3	O. alni	France (FR)	Bourgogne	No	M43
	OF13-F2-7-1	O. alni	France (FR)	Alsace	No	M43
	G14-F5-51	O. alni	Germany (DE)	Rheinland-Pfalz	No	M43
	G14-F7-82	O. alni	Germany (DE)	Rheinland-Pfalz	No	M43
	G14-F7-86	O. alni	Germany (DE)	Rheinland-Pfalz	No	M43
	G14-F7-96	O. alni	Germany (DE)	Rheinland-Pfalz	No	M43
	G14-F8-109	O. alni	Germany (DE)	Rheinland-Pfalz	No	M43
	G14-F10-233	O. alni	Germany (DE)	Rheinland-Pfalz	No	M43
	G14-F10-245	O. alni	Germany (DE)	Rheinland-Pfalz	No	M43
	G15-F125-B38	Allygus sp.	Germany (DE)	Rheinland-Pfalz	No	M43
	F15-F2-Q41	Allygus sp.	France (FR)	Aquitaine	No	M43
	G15-F101-C8	O. alni	Germany (DE)	Rheinland-Pfalz	No	M43
	AF15-41-49	O. alni	France (FR)	Alsace	No	M43
	AF-09-22-48	A. glutinosa	France (FR)	Limousin	Yes	M43
	AH-B39	A. glutinosa	Hungary (HU)	Gyor-Moson-Sopron	No	M44
1	AF-09-27-3	A. glutinosa	France (FR)	Bretagne	No	M44	LT221939
	AF-09-27-7	A. glutinosa	France (FR)	Bretagne	No	M44
	OF-10-F2-19	O. alni	France (FR)	Aquitaine	No	M44
	OG-19761	O. alni	Germany (DE)	Rheinland-Pfalz	No	M44
	OF13-F2-7-4	O. alni	France (FR)	Alsace	No	M44
	G14-F9A-135	O. alni	Germany (DE)	Rheinland-Pfalz	No	M44
	AF-07-25-6	A. glutinosa	France (FR)	Aquitaine	Yes	M44
1	AF-07-22-30	A. glutinosa	France (FR)	Midi-Pyrenées	No	M45	LT221940
	OG-10608	O. alni	Germany (DE)	Rheinland-Pfalz	No	M45
1	OF-09-28-142	O. alni	France (FR)	Limousin	No	M45				LR585096	I	LR585158	I
	VG-12847	V. vinifera	Germany (DE)	Bayern	No	M45				LR585112	I	LR585168	I
	FF-09-13	O. alni - V. faba	France (FR)	Limousin	No	M45				LR585097	I	LR585159	I
	G14-F6-67	O. alni	Germany (DE)	Rheinland-Pfalz	No	M45
	G14-F10-242	O. alni	Germany (DE)	Rheinland-Pfalz	No	M45
	G14-F15-441	O. alni	Germany (DE)	Rheinland-Pfalz	No	M45
	AF15-43-100	O. ishidae	France (FR)	Alsace	No	M45
	G15-A118-D46	Allygus sp.	Germany (DE)	Rheinland-Pfalz	No	M45
	G15-F124-B23	Allygus sp.	Germany (DE)	Rheinland-Pfalz	No	M45
	EY38 (PGY-C)	V. vinifera - C. roseus	Germany (DE)	Rheinland-Pfalz	No	M46	AM384891	Arnaud et al. 2007	C	LR585109	I	LR585166	I
	FF-13-1	O. alni - V. faba	France (FR)	Bourgogne	No	M46				LR585104	I
	FF-13-2	O. alni - V. faba	France (FR)	Alsace	No	M46				LR585098	I
	OF13-F2-7-9	O. alni	France (FR)	Alsace	No	M46
	AF-07-25-7	A. glutinosa	France (FR)	Aquitaine	Yes	M46	LT221941
	VG-2419	V. vinifera	Germany (DE)	Rheinland-Pfalz	No	M47				LR585115	I	LR585171	I
	VG-4335	V. vinifera	Germany (DE)	Rheinland-Pfalz	No	M47
1	AH-I15	A. glutinosa	Hungary (HU)	Gyor-Moson-Sopron	No	M47
1	AH-B51	A. glutinosa	Hungary (HU)	Gyor-Moson-Sopron	No	M47
	AH-B55	A. glutinosa	Hungary (HU)	Zala	No	M47
	AF-07-22-32	A. glutinosa	France (FR)	Midi-Pyrenées	No	M47	LT221942
	AF-10-22	A. glutinosa	France (FR)	Alsace	No	M47
	OF-10-F5-23	O. alni	France (FR)	Aquitaine	No	M47
	OG-14667	O. alni	Germany (DE)	Rheinland-Pfalz	No	M47
	OG-19777	O. alni	Germany (DE)	Rheinland-Pfalz	No	M47				LR585123	I	LR585177	I
	OF13-F2-7-20	O. alni	France (FR)	Alsace	No	M47
	G14-F3-37	O. alni	Germany (DE)	Rheinland-Pfalz	No	M47
	G14-F5-54	O. alni	Germany (DE)	Rheinland-Pfalz	No	M47
	G14-F10-223	O. alni	Germany (DE)	Rheinland-Pfalz	No	M47
	G14-F10-232	O. alni	Germany (DE)	Rheinland-Pfalz	No	M47
	G14-F10-237	O. alni	Germany (DE)	Rheinland-Pfalz	No	M47
	G14-F13-363	O. alni	Germany (DE)	Rheinland-Pfalz	No	M47
	G15-F101-C7	O. alni	Germany (DE)	Rheinland-Pfalz	No	M47
	G15-F101-C29	O. alni	Germany (DE)	Rheinland-Pfalz	No	M47
	G15-F101-C31	O. alni	Germany (DE)	Rheinland-Pfalz	No	M47
	AF15-42-99	O. alni	France (FR)	Alsace	No	M47
	FF15-F6-311	O. alni	France (FR)	Bourgogne	No	M47
	AF-06-30-27	A. glutinosa	France (FR)	Aquitaine	No	M48	FN561866; LT221943	Malembic-Maher et al. 2011	C	LR585079	I	LR585149	I
	AF-09-22-58	A. glutinosa	France (FR)	Limousin	No	M48
	AG-5212	A. glutinosa	Germany (DE)	Rheinland-Pfalz	No	M48
	OF-09-F12-5	O. alni	France (FR)	Alsace	No	M48
	OF-10-F2-20	O. alni	France (FR)	Aquitaine	No	M48
	AF-15-29	O. alni - A. glutinosa	France (FR)	Aquitaine	No	M48
	VG-9909	V. vinifera	Germany (DE)	Rheinland-Pfalz	No	M48
	VG-11133	V. vinifera	Germany (DE)	Rheinland-Pfalz	No	M48				LR585114	I	LR585170	I
	PGY-B	V. vinifera	Germany (DE)	Rheinland-Pfalz	No	M48	AM384893	Arnaud et al. 2007
	G14-F2-32	O. alni	Germany (DE)	Rheinland-Pfalz	No	M48
	G14-F10-230	O. alni	Germany (DE)	Rheinland-Pfalz	No	M48
	G14-F10-236	O. alni	Germany (DE)	Rheinland-Pfalz	No	M48
	F15-F2-Q26	Allygus sp.	France (FR)	Aquitaine	No	M48
	AG15-119-130	O. alni	Germany (DE)	Rheinland-Pfalz	No	M48
	AF15-45-125	O. alni	France (FR)	Alsace	No	M48
	FF15-F4-280	O. alni	France (FR)	Bourgogne	No	M48
	F15-A29-F1	O. alni	France (FR)	Aquitaine	No	M48
	AS-AL24	A. glutinosa	Serbia (RS)	Rasina	No	M49	LT221944
	AS-AL25	A. glutinosa	Serbia (RS)	Rasina	No	M49
1	AS-AL26	A. glutinosa	Serbia (RS)	Rasina	No	M49
AS-AL26	AS-AL28	A. glutinosa	Serbia (RS)	Rasina	No	M49
	AS-jun10-11	A. glutinosa	Serbia (RS)	Bor	No	M49
	AF-07-28-2	A. glutinosa	France (FR)	Aquitaine	No	M49				LR585080	I
1	AF-07-28-10	A. glutinosa	France (FR)	Aquitaine	No	M49
	G15-F124-B11	Allygus sp.	Germany (DE)	Rheinland-Pfalz	No	M49
	AS-AL10	A. glutinosa	Serbia (RS)	Šumadija	Yes	M49
	AF-06-30-3	A. glutinosa	France (FR)	Aquitaine	No	M50	FN561864	Malembic-Maher et al. 2011	C	LR585077	III	LR585148	III
	AH-B38	A. glutinosa	Hungary (HU)	Gyor-Moson-Sopron	No	M50				LR585130	III	LR585183	III
	AH-B58	A. glutinosa	Hungary (HU)	Somogy	No	M50
	AH-B61	A. glutinosa	Hungary (HU)	Somogy	No	M50
1	AI-AL2	A. glutinosa	Italy (IT)	Toscana	No	M50
	OF-09-F11-12	O. alni	France (FR)	Alsace	No	M50
	OF-09-F11-14	O. alni	France (FR)	Alsace	No	M50
1	CL-AL31	C. vitalba	Italy (IT)	Piemonte	No	M50		Malembic-Maher et al. 2011
	AF-15-31	O. ishidae - A. glutinosa	France (FR)	Aquitaine	No	M50
	AF-15-32	O. ishidae - A. glutinosa	France (FR)	Aquitaine	No	M50				LR585105	III
	FD70	V. vinifera - C. roseus	France (FR)	Aquitaine	No	M50	AM238512	Arnaud et al. 2007	C	LR585088	III	LR585154	III
1	FD-CAM05	S. titanus - V. faba	France (FR)	Aquitaine	No	M50		Papura et al. 2009		LR585086	III	LR585153	III
	VF-02-101	V. vinifera	France (FR)	Aquitaine	No	M50	AM384887	Arnaud et al. 2007
1	VF-06-27-5	V. vinifera	France (FR)	Aquitaine	No	M50	LT221945
	VF05-29-74	V. vinifera	France (FR)	Aquitaine	No	M50
	VF-05-30-3350	V. vinifera	France (FR)	Poitou-Charentes	No	M50				LR585094	III	LR585157	III
	VF-05-30-2456	V. vinifera	France (FR)	Rhône-Alpes	No	M50
	VI-LU66	V. vinifera	Italy (IT)	Toscana	No	M50
	VI-LU68	V. vinifera	Italy (IT)	Toscana	No	M50
	VI-LU70b	V. vinifera	Italy (IT)	Toscana	No	M50
	VI-MS57	V. vinifera	Italy (IT)	Toscana	No	M50
	VI-MS59	V. vinifera	Italy (IT)	Toscana	No	M50
	VI-MS94	V. vinifera	Italy (IT)	Toscana	No	M50
	SF-05-7-9	S. titanus	France (FR)	Aquitaine	No	M50				LR585087	III
	SF-ST74	S. titanus	France (FR)	Aquitaine	No	M50
	SF-ST80	S. titanus	France (FR)	Aquitaine	No	M50
	F14-FD1-510	O. ishidae	France (FR)	Bourgogne	No	M50
	G14-F5-55	O. alni	Germany (DE)	Rheinland-Pfalz	No	M50
	FF15-F8-509	O. ishidae	France (FR)	Bourgogne	No	M50
	F15-A31-F7	O. ishidae	France (FR)	Aquitaine	No	M50
	F15-A31-F8	O. ishidae	France (FR)	Aquitaine	No	M50
	F15-A31-F10	O. ishidae	France (FR)	Aquitaine	No	M50
	F15-A31-F11	O. ishidae	France (FR)	Aquitaine	No	M50
	F15-A31-F12	O. ishidae	France (FR)	Aquitaine	No	M50
	F15-A31-F13	O. ishidae	France (FR)	Aquitaine	No	M50
	F15-A31-F18	O. ishidae	France (FR)	Aquitaine	No	M50
	F15-A32-F21	O. ishidae	France (FR)	Aquitaine	No	M50
	F15-A32-F22	O. ishidae	France (FR)	Aquitaine	No	M50
	F15-A32-F26	O. ishidae	France (FR)	Aquitaine	No	M50
	F15-A32-F28	O. ishidae	France (FR)	Aquitaine	No	M50
	F15-A32-F30	O. ishidae	France (FR)	Aquitaine	No	M50
	F15-A32-F31	O. ishidae	France (FR)	Aquitaine	No	M50
	F15-A32-F33	O. ishidae	France (FR)	Aquitaine	No	M50
	F15-A32-F35	O. ishidae	France (FR)	Aquitaine	No	M50
	F15-A33-F40	O. ishidae	France (FR)	Aquitaine	No	M50
	F15-A33-F41	O. ishidae	France (FR)	Aquitaine	No	M50
	F15-A33-F42	O. ishidae	France (FR)	Aquitaine	No	M50
	F15-A33-F43	O. ishidae	France (FR)	Aquitaine	No	M50
	F15-A34-E5	O. ishidae	France (FR)	Aquitaine	No	M50
	F15-V35-E17	O. ishidae	France (FR)	Aquitaine	No	M50
	F15-V35-E18	O. ishidae	France (FR)	Aquitaine	No	M50
	F15-V35-E19	O. ishidae	France (FR)	Aquitaine	No	M50
	F15-V35-E21	O. ishidae	France (FR)	Aquitaine	No	M50
	F15-V35-E32	O. ishidae	France (FR)	Aquitaine	No	M50
	F15-V36-E34	O. ishidae	France (FR)	Aquitaine	No	M50
	F15-V36-E38	O. ishidae	France (FR)	Aquitaine	No	M50
	F15-V36-E41	O. ishidae	France (FR)	Aquitaine	No	M50
	F15-V37-E43	O. ishidae	France (FR)	Aquitaine	No	M50
	F15-V37-D1	O. ishidae	France (FR)	Aquitaine	No	M50
	F15-A38-D9	O. ishidae	France (FR)	Aquitaine	No	M50
	F15-A38-D10	O. ishidae	France (FR)	Aquitaine	No	M50
	F15-A38-D16	O. ishidae	France (FR)	Aquitaine	No	M50
	F15-A38-D23	O. ishidae	France (FR)	Aquitaine	No	M50
	AF-15-33	O. ishidae - A. glutinosa	France (FR)	Aquitaine	Yes	M50
	AF-06-30-4	A. glutinosa	France (FR)	Aquitaine	Yes	M50
	AI-4-08	A. glutinosa	Italy (IT)	Piemonte	Yes	M50
	Vv-SI257	V. vinifera	Italy (IT)	Toscana	No	M51	FN811141	Malembic-Maher et al. 2011
1	VS-2002-A1	V. vinifera	Serbia (RS)	Rasina	No	M51
1	VS-2006-KNJ1	V. vinifera	Serbia (RS)	Zaječar	No	M51				LR585144	III	LR585193	III
1	VS-Loza-37	V. vinifera	Serbia (RS)	Srem	No	M51	LT221946
1	VS-Loza-66	V. vinifera	Serbia (RS)	Srem	No	M51				LR585146	III	LR585195	III
1	VS-Loza-19	V. vinifera	Serbia (RS)	Srem	No	M51
1	VS-Loza-232	V. vinifera	Serbia (RS)	Srem	No	M51				LR585145	III	LR585194	III
1	VS-Loza-110	V. vinifera	Serbia (RS)	Šumadija	No	M51
	VS-Loza-187	V. vinifera	Serbia (RS)	Grad Beograd	No	M51
	VS-VITIS-28	V. vinifera	Serbia (RS)	Rasina	No	M51
	VS-VITIS-4	V. vinifera	Serbia (RS)	Braničevo	No	M51
	SS-Sct4	S. titanus	Serbia (RS)	Nišava	No	M51
	SS-Sct15	S. titanus	Serbia (RS)	Srem	No	M51
	SS-sep10-249	S. titanus	Serbia (RS)	Srem	No	M51						LR585196	III
1	SS-sep10-302	S. titanus	Serbia (RS)	Srem	No	M51
	CH-B18	C. vitalba	Hungary (HU)	Heves	No	M51
	CH-B19	C. vitalba	Hungary (HU)	Heves	No	M51
	CH-B20	C. vitalba	Hungary (HU)	Heves	No	M51
	CH-B23	C. vitalba	Hungary (HU)	Heves	No	M51
	CH-B24	C. vitalba	Hungary (HU)	Heves	No	M51
	CH-B33	C. vitalba	Hungary (HU)	Gyor-Moson-Sopron	No	M51
	CH-B34	C. vitalba	Hungary (HU)	Gyor-Moson-Sopron	No	M51
	CH-B37	C. vitalba	Hungary (HU)	Gyor-Moson-Sopron	No	M51			C	LR585132	III	LR585185	III
	CH-B57	C. vitalba	Hungary (HU)	Zala	No	M51
	CH-B93	C. vitalba	Hungary (HU)	Fejer	No	M51
	CH-B99	C. vitalba	Hungary (HU)	Fejer	No	M51
	AG-5208	A. glutinosa	Germany (DE)	Rheinland-Pfalz	No	M52
	AG-09-22-8	A. glutinosa	Germany (DE)	Rheinland-Pfalz	No	M52
	AS-AL15	A. glutinosa	Serbia (RS)	Braničevo	No	M52				LR585141	I	LR585191	I
	AS-AL16	A. glutinosa	Serbia (RS)	Braničevo	No	M52
	AS-jun10-10	A. glutinosa	Serbia (RS)	Bor	No	M52
	AS-jun10-12	A. glutinosa	Serbia (RS)	Bor	No	M52
	AF-06-30-20	A. glutinosa	France (FR)	Aquitaine	No	M52				LR585078	I
	AF-06-33-1	A. glutinosa	France (FR)	Aquitaine	No	M52	LT221947
	AF-07-25-9	A. glutinosa	France (FR)	Aquitaine	No	M52
	AF-09-22-24	A. glutinosa	France (FR)	Alsace	No	M52
	AF-09-22-42	A. glutinosa	France (FR)	Limousin	No	M52
1	AF-09-22-59	A. glutinosa	France (FR)	Limousin	No	M52
	AF-09-22-62	A. glutinosa	France (FR)	Limousin	No	M52
	AH-I12	A. glutinosa	Hungary (HU)	Gyor-Moson-Sopron	No	M52
	OG-19763	O. alni	Germany (DE)	Rheinland-Pfalz	No	M52
	OG-09-28-99	O. alni	Germany (DE)	Rheinland-Pfalz	No	M52				LR585124	I	LR585178	I
	OF-09-F11-11	O. alni	France (FR)	Alsace	No	M52
	OF-09-F12-24	O. alni	France (FR)	Alsace	No	M52
	OF-10-F2-2	O. alni	France (FR)	Aquitaine	No	M52
	OF-10-F2-7	O. alni	France (FR)	Aquitaine	No	M52
	OF-10-F2-11	O. alni	France (FR)	Aquitaine	No	M52
	OF-10-F2-13	O. alni	France (FR)	Aquitaine	No	M52
	OF-10-F2-17	O. alni	France (FR)	Aquitaine	No	M52
	OF-10-F4-20	O. alni	France (FR)	Aquitaine	No	M52
	OF-10-F5-9	O. alni	France (FR)	Aquitaine	No	M52
	OS-sep10-185	O. alni	Serbia (RS)	Bor	No	M52
	OS-sep10-202	O. alni	Serbia (RS)	Bor	No	M52
	FG-09-2	O. alni - V. faba	Germany (DE)	Rheinland-Pfalz	No	M52				LR585118	I
	FG-09-6	O. alni - V. faba	Germany (DE)	Rheinland-Pfalz	No	M52				LR585120	I	LR585175	I
	FF-13-1	O. alni - V. faba	France (FR)	Bourgogne	No	M52
	VG-9882	V. vinifera	Germany (DE)	Rheinland-Pfalz	No	M52				LR585111	I	LR585167	I
	OF13-F1-7-1	O. alni	France (FR)	Bourgogne	No	M52
	OF13-F1-7-5	O. alni	France (FR)	Bourgogne	No	M52
	OF13-F2-7-8	O. alni	France (FR)	Alsace	No	M52
	F14-FD1-498	O. alni	France (FR)	Bourgogne	No	M52
	F14-FD1-502	A. modestus	France (FR)	Bourgogne	No	M52
	F14-F5-571	A. modestus	France (FR)	Bourgogne	No	M52
	F14-F5-572	A. modestus	France (FR)	Bourgogne	No	M52
	G14-F12-305	A. modestus	Germany (DE)	Rheinland-Pfalz	No	M52
	G14-F12-355	A. mixtus	Germany (DE)	Rheinland-Pfalz	No	M52
	G14-F3-38	O. alni	Germany (DE)	Rheinland-Pfalz	No	M52
	G14-F3-39	O. alni	Germany (DE)	Rheinland-Pfalz	No	M52
	G14-F7-85	O. alni	Germany (DE)	Rheinland-Pfalz	No	M52
	G14-F7-95	O. alni	Germany (DE)	Rheinland-Pfalz	No	M52
	G14-F8-100	O. alni	Germany (DE)	Rheinland-Pfalz	No	M52
	G14-F8-115	O. alni	Germany (DE)	Rheinland-Pfalz	No	M52
	G14-F10-240	O. alni	Germany (DE)	Rheinland-Pfalz	No	M52
	G14-F15-445	O. alni	Germany (DE)	Rheinland-Pfalz	No	M52
	G14-F15-447	O. alni	Germany (DE)	Rheinland-Pfalz	No	M52
	G14-461	O. alni	Germany (DE)	Rheinland-Pfalz	No	M52
	G14-463	O. alni	Germany (DE)	Rheinland-Pfalz	No	M52
	G15-F101-C20	O. alni	Germany (DE)	Rheinland-Pfalz	No	M52
	G15-A117-R67	O. alni	Germany (DE)	Rheinland-Pfalz	No	M52
	G15-A121-A5	O. alni	Germany (DE)	Rheinland-Pfalz	No	M52
	AF15-40-15	O. alni	France (FR)	Alsace	No	M52
	AF15-45-128	O. alni	France (FR)	Alsace	No	M52
	FF15-F1-248	O. alni	France (FR)	Aquitaine	No	M52
	FF15-F4-278	O. alni	France (FR)	Bourgogne	No	M52
	FF15-F4-291	O. alni	France (FR)	Bourgogne	No	M52
	FF15-F6-307	O. alni	France (FR)	Bourgogne	No	M52
	FF15-F6-312	O. alni	France (FR)	Bourgogne	No	M52
	FF15-F6-313	O. alni	France (FR)	Bourgogne	No	M52
	FF15-F6-317	O. alni	France (FR)	Bourgogne	No	M52
	FF15-F6-320	O. alni	France (FR)	Bourgogne	No	M52
	FF15-F6-331	O. alni	France (FR)	Bourgogne	No	M52
	FF15-F6-332	O. alni	France (FR)	Bourgogne	No	M52
	FF15-F6-334	O. alni	France (FR)	Bourgogne	No	M52
	FF15-F6-335	O. alni	France (FR)	Bourgogne	No	M52
	FF15-F6-336	O. alni	France (FR)	Bourgogne	No	M52
	FF15-F6-337	O. alni	France (FR)	Bourgogne	No	M52
	FF15-F6-338	O. alni	France (FR)	Bourgogne	No	M52
	FF15-F6-344	O. alni	France (FR)	Bourgogne	No	M52
	FF15-F6-487	O. alni	France (FR)	Bourgogne	No	M52
	AG-5134	A. glutinosa	Germany (DE)	Rheinland-Pfalz	Yes	M52
	AF-09-27-2	A. glutinosa	France (FR)	Bretagne	Yes	M52
	AF-07-25-14	A. glutinosa	France (FR)	Aquitaine	Yes	M52
	FF-10-2	O. alni - V. faba	France (FR)	Aquitaine	No	M53				LR585102	I	LR585162	I
	FF-14-5	O. alni - V. faba	Germany (DE)	Rheinland-Pfalz	No	M53				LR585129	I
	EY17-49 (PGY-A)	V. vinifera - C. roseus	Germany (DE)	Rheinland-Pfalz	No	M53	AM384892	Arnaud et al. 2007	C	LR585113	I	LR585169	I
	AI-04-2-4	A. glutinosa	Italy (IT)	Friuli Venezia Giulia	No	M53		Arnaud et al. 2007
	VG-12842	V. vinifera	Germany (DE)	Rheinland-Pfalz	No	M53
	OG-10612	O. alni	Germany (DE)	Rheinland-Pfalz	No	M53
	OG-14663	O. alni	Germany (DE)	Rheinland-Pfalz	No	M53
	OG-14664	O. alni	Germany (DE)	Rheinland-Pfalz	No	M53
	OG-09-28-113	O. alni	Germany (DE)	Rheinland-Pfalz	No	M53
	OG-09-28-114	O. alni	Germany (DE)	Rheinland-Pfalz	No	M53
	OF-09-F11-7	O. alni	France (FR)	Alsace	No	M53				LR585100	I	LR585161	I
	OS-sep10-182	O. alni	Serbia (RS)	Bor	No	M53
	AG-5201	A. glutinosa	Germany (DE)	Rheinland-Pfalz	No	M53	LT221948			LR585110	I	LR585165	I
	AG-09-22-12	A. glutinosa	Germany (DE)	Rheinland-Pfalz	No	M53
	AG-09-22-18	A. glutinosa	Germany (DE)	Rheinland-Pfalz	No	M53
	AG-46109	A. glutinosa	Germany (DE)	Rheinland-Pfalz	No	M53
	AG-46114	A. glutinosa	Germany (DE)	Rheinland-Pfalz	No	M53
	AG-46124	A. glutinosa	Germany (DE)	Rheinland-Pfalz	No	M53
	FG-14-5	O. alni - V. faba	Germany (DE)	Rheinland-Pfalz	No	M53
	AS-jun10-21	A. glutinosa	Serbia (RS)	Bor	No	M53
	AF-07-25-11	A. glutinosa	France (FR)	Aquitaine	No	M53
	AF-07-28-4	A. glutinosa	France (FR)	Aquitaine	No	M53
	AF-07-22-20	A. glutinosa	France (FR)	Alsace	No	M53
	AF-09-22-23	A. glutinosa	France (FR)	Alsace	No	M53
	AF-09-22-28	A. glutinosa	France (FR)	Alsace	No	M53
	AF-07-22-39	A. glutinosa	France (FR)	Midi-Pyrenées	No	M53
	AF-10-15	A. glutinosa	France (FR)	Alsace	No	M53
	AH-N54	A. glutinosa	Hungary (HU)	Heves	No	M53				LR585131	I
	AH-I19	A. glutinosa	Hungary (HU)	Gyor-Moson-Sopron	No	M53						LR585184	I
	AH-B27	A. glutinosa	Hungary (HU)	Heves	No	M53
	AH-B28	A. glutinosa	Hungary (HU)	Heves	No	M53
	AH-B30	A. glutinosa	Hungary (HU)	Heves	No	M53
	AH-B42	A. glutinosa	Hungary (HU)	Gyor-Moson-Sopron	No	M53
	AH-B44	A. glutinosa	Hungary (HU)	Gyor-Moson-Sopron	No	M53
	AH-B65	A. glutinosa	Hungary (HU)	Pest	No	M53
	AF-14-F6-11	O. alni	France (FR)	Alsace	No	M53
	OF13-F2-7-2	O. alni	France (FR)	Alsace	No	M53
	F14-F6-587	O. alni	France (FR)	Bourgogne	No	M53
	G14-F11-263	A. mixtus	Germany (DE)	Rheinland-Pfalz	No	M53
	G14-F11-281	A. mixtus	Germany (DE)	Rheinland-Pfalz	No	M53
	G14-F11-260	A. modestus	Germany (DE)	Rheinland-Pfalz	No	M53
	G14-F12-299	A. modestus	Germany (DE)	Rheinland-Pfalz	No	M53
	G14-F12-314	A. modestus	Germany (DE)	Rheinland-Pfalz	No	M53
	G14-F2-26	O. alni	Germany (DE)	Rheinland-Pfalz	No	M53
	G14-F3-40	O. alni	Germany (DE)	Rheinland-Pfalz	No	M53
	G14-F5-56	O. alni	Germany (DE)	Rheinland-Pfalz	No	M53
	G14-F7-81	O. alni	Germany (DE)	Rheinland-Pfalz	No	M53
	G14-F8-117	O. alni	Germany (DE)	Rheinland-Pfalz	No	M53
	G14-F8-121	O. alni	Germany (DE)	Rheinland-Pfalz	No	M53
	G14-F10-226	O. alni	Germany (DE)	Rheinland-Pfalz	No	M53
	G14-F10-238	O. alni	Germany (DE)	Rheinland-Pfalz	No	M53
	G14-F10-246	O. alni	Germany (DE)	Rheinland-Pfalz	No	M53
	G14-F15-444	O. alni	Germany (DE)	Rheinland-Pfalz	No	M53
	G14-F15-452	O. alni	Germany (DE)	Rheinland-Pfalz	No	M53
	G14-F15-459	O. alni	Germany (DE)	Rheinland-Pfalz	No	M53
	G14-464	O. alni	Germany (DE)	Rheinland-Pfalz	No	M53
	G14-468	O. alni	Germany (DE)	Rheinland-Pfalz	No	M53
	AF15-127-553	A. modestus	France (FR)	Bourgogne	No	M53
	AF15-43-109	A. mixtus	France (FR)	Alsace	No	M53
	F15-F2-Q25	Allygus sp.	France (FR)	Aquitaine	No	M53
	G15-A109-R8	O. alni	Germany (DE)	Rheinland-Pfalz	No	M53
	G15-A112-R23	O. alni	Germany (DE)	Rheinland-Pfalz	No	M53
	G15-A122-A36	O. alni	Germany (DE)	Rheinland-Pfalz	No	M53
	AF15-40-11	O. alni	France (FR)	Alsace	No	M53
	AF15-45-123	O. alni	France (FR)	Alsace	No	M53
	FF15-F4-268	O. alni	France (FR)	Bourgogne	No	M53
	AG-13022	A. glutinosa	Germany (DE)	Bayern	Yes	M53
	AF-07-28-5	A. glutinosa	France (FR)	Aquitaine	Yes	M53
	VF-00-SP5	V. vinifera	France (FR)	Aquitaine	No	M54	AM384886	Arnaud et al. 2007
	VF-04-11-2	V. vinifera	France (FR)	Bourgogne	No	M54		Arnaud et al. 2007	D	LR585089	II	LR585155	II
	VF-04-11-17	V. vinifera	France (FR)	Midi-Pyrenées	No	M54		Arnaud et al. 2007	D	LR585091	II
	VF-04-11-25	V. vinifera	France (FR)	Midi-Pyrenées	No	M54		Arnaud et al. 2007		LR585092	II
	VF-04-11-44	V. vinifera	France (FR)	Rhône-Alpes	No	M54		Arnaud et al. 2007	D	LR585095	II
1	VF-06-30-18	V. vinifera	France (FR)	Aquitaine	No	M54	LT221949
1	VF-06-30-24	V. vinifera	France (FR)	Aquitaine	No	M54
1	VF-05-29-5	V. vinifera	France (FR)	Aquitaine	No	M54
1	VF-05-29-32	V. vinifera	France (FR)	Aquitaine	No	M54
1	VF-05-29-49	V. vinifera	France (FR)	Aquitaine	No	M54
1	VF-05-30-1555	V. vinifera	France (FR)	Bourgogne	No	M54
1	VF-05-30-4347	V. vinifera	France (FR)	Bourgogne	No	M54
	VF-11-433	V. vinifera	France (FR)	Bourgogne	No	M54
1	VF-05-30-582	V. vinifera	France (FR)	Languedoc-Roussillon	No	M54				LR585090	II	LR585156	II
1	VF-05-30-2882	V. vinifera	France (FR)	Languedoc-Roussillon	No	M54
1	VF-05-30-2037	V. vinifera	France (FR)	Languedoc-Roussillon	No	M54
1	VF-05-30-4127	V. vinifera	France (FR)	Languedoc-Roussillon	No	M54
1	VF-05-30-2867	V. vinifera	France (FR)	Limousin	No	M54
1	VF-05-30-765	V. vinifera	France (FR)	Midi-Pyrenées	No	M54
1	VF-05-30-4108	V. vinifera	France (FR)	Midi-Pyrenées	No	M54
1	VF-05-30-4827	V. vinifera	France (FR)	PACA	No	M54
1	VF-05-30-606	V. vinifera	France (FR)	Poitou-Charentes	No	M54
1	VF-05-30-4205	V. vinifera	France (FR)	Rhône-Alpes	No	M54
1	VF-05-30-2393	V. vinifera	France (FR)	Rhône-Alpes	No	M54
	SF-06-17-68	S. titanus	France (FR)	Aquitaine	No	M54				LR585084	II
	SF-06-15-62	S. titanus	France (FR)	Midi-Pyrenées	No	M54
	SF-ST12	S. titanus	France (FR)	Aquitaine	No	M54				LR585085	II	LR585152	II
	SF-ST45	S. titanus	France (FR)	Aquitaine	No	M54
	FD92	S. titanus - V. faba	France (FR)	Aquitaine	No	M54		Arnaud et al. 2007	D	LR585083	II	LR585151	II
	FD-PEY05	S. titanus - V. faba	France (FR)	Aquitaine	No	M54		Papura et al. 2009
	AI-4-08	A. glutinosa	Italy (IT)	Piemonte	Yes	M55	LT221950
	AI-4-08	A. glutinosa	Italy (IT)	Piemonte	Yes	M56	LT221951
	AI-4-08	A. glutinosa	Italy (IT)	Piemonte	Yes	M57	LT221952
	AH-B62	A. glutinosa	Hungary (HU)	Somogy	No	M58	LT221953
	AI-78-08	A. glutinosa	Italy (IT)	Friuli Venezia Giulia	Yes	M59	LT221954
	AI-78-08	A. glutinosa	Italy (IT)	Friuli Venezia Giulia	Yes	M61	LT221956
	AI-352-07	A. glutinosa	Italy (IT)	Friuli Venezia Giulia	Yes	M62	LT221957
	OH-V9054-24	O. alni	Hungary (HU)	Kaposvar	No	M63	LT221958
	AI-352-07	A. glutinosa	Italy (IT)	Friuli Venezia Giulia	Yes	M64	LT221959
	AI-352-07	A. glutinosa	Italy (IT)	Friuli Venezia Giulia	Yes	M65	LT221960
	AI-355-07	A. glutinosa	Italy (IT)	Veneto	Yes	M66	LT221961
	AI-355-07	A. glutinosa	Italy (IT)	Veneto	Yes	M67	LT221962
	AI-355-07	A. glutinosa	Italy (IT)	Veneto	Yes	M68	LT221963
	AI-355-07	A. glutinosa	Italy (IT)	Veneto	Yes	M69	LT221964
	AI-365-07	A. glutinosa	Italy (IT)	Veneto	Yes	M70	LT221965
	AI-365-07	A. glutinosa	Italy (IT)	Veneto	Yes	M71	LT221966
	AI-365-07	A. glutinosa	Italy (IT)	Veneto	Yes	M72	LT221967
	AI-365-07	A. glutinosa	Italy (IT)	Veneto	Yes	M73	LT221968
	AI-371-07	A. glutinosa	Italy (IT)	Veneto	Yes	M74	LT221969
	AI-371-07	A. glutinosa	Italy (IT)	Veneto	Yes	M75	LT221970
	AI-371-07	A. glutinosa	Italy (IT)	Veneto	Yes	M76	LT221971
	AI-371-07	A. glutinosa	Italy (IT)	Veneto	Yes	M77	LT221972
	OF-10-F2-15	O. alni	France (FR)	Aquitaine	No	M78	LT221973
	FG-09-5	O. alni - V. faba	Germany (DE)	Rheinland-Pfalz	No	M78				LR585117	I	LR585173	I
	G14-F12-291	A. modestus	Germany (DE)	Rheinland-Pfalz	No	M78
	G14-F7-87	O. alni	Germany (DE)	Rheinland-Pfalz	No	M78
	G14-F10-243	O. alni	Germany (DE)	Rheinland-Pfalz	No	M78
	G14-F15-448	O. alni	Germany (DE)	Rheinland-Pfalz	No	M78
	AG-5113	A. glutinosa	Germany (DE)	Rheinland-Pfalz	Yes	M78
	AG-5126	A. glutinosa	Germany (DE)	Rheinland-Pfalz	Yes	M78
	AS-AL22	A. glutinosa	Serbia (RS)	Braničevo	Yes	M78
	AG-5113	A. glutinosa	Germany (DE)	Rheinland-Pfalz	Yes	M79	LT221974
	AG-5134	A. glutinosa	Germany (DE)	Rheinland-Pfalz	Yes	M80	LT221975
	AG-5134	A. glutinosa	Germany (DE)	Rheinland-Pfalz	Yes	M81	LT221976
	AG-5206	A. glutinosa	Germany (DE)	Rheinland-Pfalz	Yes	M82	LT221977
	AG-5206	A. glutinosa	Germany (DE)	Rheinland-Pfalz	Yes	M83	LT221978
	AG-5206	A. glutinosa	Germany (DE)	Rheinland-Pfalz	Yes	M84	LT221979
	AG-12888	A. glutinosa	Germany (DE)	Bayern	Yes	M85	LT221980
	AG-12888	A. glutinosa	Germany (DE)	Bayern	Yes	M86	LT221981
	AG-12888	A. glutinosa	Germany (DE)	Bayern	Yes	M87	LT221982
	AS-AL9	A. glutinosa	Serbia (RS)	Šumadija	Yes	M88	LT221983
	AS-AL9	A. glutinosa	Serbia (RS)	Šumadija	Yes	M89	LT221984
	AS-AL9	A. glutinosa	Serbia (RS)	Šumadija	Yes	M90	LT221985
	AS-AL10	A. glutinosa	Serbia (RS)	Šumadija	Yes	M91	LT221986
	AS-AL10	A. glutinosa	Serbia (RS)	Šumadija	Yes	M92	LT221987
	AS-AL11	A. glutinosa	Serbia (RS)	Šumadija	Yes	M93	LT221988
	AS-AL11	A. glutinosa	Serbia (RS)	Šumadija	Yes	M94	LT221989
	AS-AL11	A. glutinosa	Serbia (RS)	Šumadija	Yes	M95	LT221990
	AS-AL12	A. glutinosa	Serbia (RS)	Šumadija	Yes	M96	LT221991
	AS-AL12	A. glutinosa	Serbia (RS)	Šumadija	Yes	M97	LT221992
	AS-AL12	A. glutinosa	Serbia (RS)	Šumadija	Yes	M98	LT221993
	AS-AL22	A. glutinosa	Serbia (RS)	Braničevo	Yes	M99	LT221994
	AI-014-08	A. glutinosa	Italy (IT)	Veneto	No	M100	LT221995
	OS-sep10-179	O. alni	Serbia (RS)	Bor	No	M101	LT221996
	OS-sep10-199	O. alni	Serbia (RS)	Bor	No	M101
	G14-F7-94	O. alni	Germany (DE)	Rheinland-Pfalz	No	M101
	G15-A117-D40	O. alni	Germany (DE)	Rheinland-Pfalz	No	M101
	G15-A117-D44	O. alni	Germany (DE)	Rheinland-Pfalz	No	M101
	G15-A117-R70	O. alni	Germany (DE)	Rheinland-Pfalz	No	M101
	AS-AL10	A. glutinosa	Serbia (RS)	Šumadija	Yes	M102	LT221997
	AF-09-22-54	A. glutinosa	France (FR)	Limousin	No	M103	LT221998
	AF-09-27-2	A. glutinosa	France (FR)	Bretagne	Yes	M104	LT221999
	AG-5126	A. glutinosa	Germany (DE)	Rheinland-Pfalz	Yes	M105	LT222000
	AF-09-22-48	A. glutinosa	France (FR)	Limousin	Yes	M106	LT222001
	OS-sep10-187	O. alni	Serbia (RS)	Bor	No	M107	LT222002
	OF-10-F2-8	O. alni	France (FR)	Aquitaine	No	M108	LT222003
	OF-10 -F3-2	O. alni	France (FR)	Aquitaine	No	M109	LT222004
	OF-10-F5-16	O. alni	France (FR)	Aquitaine	No	M110	LT222005
	AG-46120	A. glutinosa	Germany (DE)	Rheinland-Pfalz	No	M111	LT222006
	VF-09-876	V. vinifera	France (FR)	Rhône-Alpes	No	M112	LT222007
	AI-AL4	A. glutinosa	Italy (IT)	Toscana	No	M113	LT222008
	AI-AL8	A. glutinosa	Italy (IT)	Toscana	No	M113
	AI-AL9	A. glutinosa	Italy (IT)	Toscana	No	M113
	OF-09-F10-3	O. alni	France (FR)	Alsace	No	M114
	OF-09-F11-13	O. alni	France (FR)	Alsace	No	M114
	OF-09-F11-26	O. alni	France (FR)	Alsace	No	M114
	OF-10-F2-12	O. alni	France (FR)	Aquitaine	No	M114	LT222009
	OF-10-F4-5	O. alni	France (FR)	Aquitaine	No	M114
	OF-10-F2-4	O. alni	France (FR)	Aquitaine	No	M115	LT222010
	OF-10-F2-10	O. alni	France (FR)	Aquitaine	No	M115
	OF-10-F4-10	O. alni	France (FR)	Aquitaine	No	M115
	AF-09-22-44	A. glutinosa	France (FR)	Limousin	No	M116	LT222011
	OF-10-F6-17	O. alni	France (FR)	Aquitaine	No	M116
	G15-A117-D40	O. alni	Germany (DE)	Rheinland-Pfalz	No	M116
	AG-46115	A. glutinosa	Germany (DE)	Rheinland-Pfalz	No	M117	LT222012
	OF-10-F8-14	O. alni	France (FR)	Alsace	No	M117
	AI-25-08	A. glutinosa	Italy (IT)	Veneto	No	M118	LT222013
	CI-CL-UD147	C. vitalba	Italy (IT)	Friuli Venezia Giulia	No	M119	FN811142; LT222014	Malembic-Maher et al. 2011	C
	FG-09-7	O. alni - V. faba	Germany (DE)	Rheinland-Pfalz	No	M120	LT222015			LR585119	I	LR585174	I
	VF13-380	V. vinifera	France (FR)	Rhône-Alpes	No	M121	LT222016
	F14-F5-565	A. modestus	France (FR)	Bourgogne	No	M121
	AF15-128-554	A. modestus	France (FR)	Bourgogne	No	M121
	FF15-F8-508	O. ishidae	France (FR)	Bourgogne	No	M121
	FF15-F13-524	O. ishidae	France (FR)	Bourgogne	No	M121
	AF15-129-557	O. ishidae	France (FR)	Bourgogne	No	M121
	F14-F6-584	O. alni	France (FR)	Bourgogne	No	M123	LR585197
	F14-F8D-610	O. alni	France (FR)	Bourgogne	No	M123
	G14-F10-224	O. alni	Germany (DE)	Rheinland-Pfalz	No	M124	LR585198
	F15-V35-E22	O. ishidae	France (FR)	Aquitaine	No	M125	LR585199
	F15-V36-E33	O. ishidae	France (FR)	Aquitaine	No	M126	LR585200
	F15-21-153	O. ishidae	France (FR)	Alsace	No	M127	LR585201
	F14-FD1-509	O. ishidae	France (FR)	Bourgogne	No	M129	LR585202
	F15-A32-F24	O. ishidae	France (FR)	Aquitaine	No	M130	LR585203
	F15-A34-E10	O. ishidae	France (FR)	Aquitaine	No	M130
	G15-A122-A38	O. alni	Germany (DE)	Rheinland-Pfalz	No	M131	LR585204
	F15-F2-Q23	A. modestus	France (FR)	Aquitaine	No	M132	LR585205
	F15-42-97	O. alni	France (FR)	Alsace	No	M133	LR585206
	G14-F10-234	O. alni	Germany (DE)	Rheinland-Pfalz	No	M135	LR585207
	RUS	Rubus fruticosus - C. roseus	Italy (IT)				AM384898	Arnaud et al. 2007	E	LR585136		LR585188
