# Supplementary material for: When a Palearctic bacterium meets a Nearctic insect vector: Genetic and ecological insights into the emergence of the grapevine Flavescence dorée epidemics in Europe
Source: PLoS Pathog. 2020 Mar 25;16(3):e1007967. doi: 10.1371/journal.ppat.1007967 (PMC7135369; doi:10.1371/journal.ppat.1007967)
Supplement: S4 Table — Modified Nei-Gojobori method (Zhang et al. 1998); Trs/Trv = 2. P values less than 0.05 are highlighted in yellow. (XLS) [file ppat.1007967.s005.xls]

## Sheet: MatrixOutput
Cluster		isolate	1	2	3	4	5	6	7	8	9	10	11	12	13	14	15	16	17	18	19	20	21	22	23	24	25	26	27	28	29	30	31	32	33	34	35	36	37	38	39	40	41	42	43	44	45	46	47
I	1	FG-09-5
	2	FG-09-6	1
	3	FG-09-7	1	1
	4	FG-09-9	1	1	1
	5	FF-09-13	1	1	1	0.683785
	6	FF-10-2	0.506543	0.506543	0.506543	0.365312	0.425241
	7	AF-06-30-27	1	1	1	0.683785	1	0.425241
	8	AG-13017	0.683785	0.683785	0.683785	0.514581	0.564866	0.564866	0.564866
	9	AG-5201	1	1	1	0.683785	0.555881	0.428715	0.555881	0.555881
	10	AH-N54	0.506543	0.506543	0.506543	0.365312	0.425241	1	0.425241	0.564866	0.428715
	11	AS-AL15	1	1	1	1	1	0.506543	1	0.683785	1	0.506543
	12	FF-10-5	1	1	1	1	1	0.506543	1	0.683785	1	0.506543	1
	13	FF-10-8	1	1	1	0.683785	1	0.425241	1	0.564866	0.555881	0.425241	1	1
	14	OF-09-28-142	1	1	1	0.683785	1	0.425241	1	0.564866	0.555881	0.425241	1	1	1
	15	OF-09-F11-7	0.365312	0.365312	0.365312	0.187526	0.287864	1	0.287864	0.368192	0.287864	1	0.365312	0.365312	0.287864	0.287864
	16	OG-09-28-99	1	1	1	1	0.676271	0.506543	0.676271	0.683785	0.713675	0.506543	1	1	0.676271	0.676271	0.365312
	17	OG-19777	1	1	1	0.683785	1	0.425241	1	0.564866	0.555881	0.425241	1	1	1	1	0.287864	0.676271
	18	EY17-49_(PGYA)	1	1	1	0.683785	1	0.425241	1	0.564866	1	0.425241	1	1	1	1	0.287864	1	1
	19	EY38_(PGYC)	0.457761	0.457761	0.457761	0.262994	0.365312	1	0.365312	0.514581	0.355652	1	0.457761	0.457761	0.365312	0.365312	0.717949	0.457761	0.365312	0.365312
	20	VG-2419	0.555881	0.555881	0.555881	0.262994	1	0.285221	1	0.368192	0.448109	0.285221	0.555881	0.555881	1	1	0.133479	0.555881	1	1	0.187526
	21	VG-4331	1	1	1	1	0.679252	0.543813	0.679252	1	0.676271	0.543813	1	1	0.679252	0.679252	0.428715	1	0.679252	1	0.509927	0.586591
	22	VG-9882	0.457761	0.457761	0.457761	0.262994	0.365312	1	0.365312	0.514581	0.355652	1	0.457761	0.457761	0.365312	0.365312	0.717949	0.457761	0.365312	0.365312	1	0.187526	0.509927
	23	VG-11133	1	1	1	0.514581	1	0.285221	1	0.368192	0.676271	0.285221	1	1	1	1	0.133479	1	1	1	0.187526	0.514581	1	0.187526
	24	VG-12847	1	1	1	0.683785	1	0.425241	1	0.564866	0.555881	0.425241	1	1	1	1	0.287864	0.676271	1	1	0.365312	1	0.679252	0.365312	1
	25	AF-06-30-25	0.0505195	0.0505195	0.0505195	0.0315121	0.0164133	0.0242395	0.0164133	0.0215882	0.0215882	0.0242395	0.0505195	0.0505195	0.0164133	0.0164133	0.0474258	0.0269021	0.0164133	0.0612212	0.0333369	0.0269021	0.0101497	0.0333369	0.0410772	0.0164133
II	26	FD92	0.0505195	0.0505195	0.0505195	0.0315121	0.0164133	0.0242395	0.0164133	0.0215882	0.0215882	0.0242395	0.0505195	0.0505195	0.0164133	0.0164133	0.0474258	0.0269021	0.0164133	0.0612212	0.0333369	0.0269021	0.0101497	0.0333369	0.0410772	0.0164133	1
	27	VI-LU52	0.10517	0.10517	0.10517	0.0697769	0.0401718	0.0542817	0.0401718	0.0576914	0.0503241	0.0542817	0.10517	0.10517	0.0401718	0.0401718	0.100291	0.0612933	0.0401718	0.124449	0.0839028	0.0612933	0.0323913	0.0839028	0.100291	0.0401718	0.352887	0.352887
	28	SF-ST12	0.0505195	0.0505195	0.0505195	0.0315121	0.0164133	0.0242395	0.0164133	0.0215882	0.0215882	0.0242395	0.0505195	0.0505195	0.0164133	0.0164133	0.0474258	0.0269021	0.0164133	0.0612212	0.0333369	0.0269021	0.0101497	0.0333369	0.0410772	0.0164133	1	1	0.352887
	29	VF04-11-2	0.0505195	0.0505195	0.0505195	0.0315121	0.0164133	0.0242395	0.0164133	0.0215882	0.0215882	0.0242395	0.0505195	0.0505195	0.0164133	0.0164133	0.0474258	0.0269021	0.0164133	0.0612212	0.0333369	0.0269021	0.0101497	0.0333369	0.0410772	0.0164133	1	1	0.352887	1
	30	VF-05-30-582	0.0505195	0.0505195	0.0505195	0.0315121	0.0164133	0.0242395	0.0164133	0.0215882	0.0215882	0.0242395	0.0505195	0.0505195	0.0164133	0.0164133	0.0474258	0.0269021	0.0164133	0.0612212	0.0333369	0.0269021	0.0101497	0.0333369	0.0410772	0.0164133	1	1	0.352887	1	1
	31	AG-15-120	0.102958	0.102958	0.102958	0.070203	0.0269021	0.0576914	0.0269021	0.0583461	0.0505195	0.0576914	0.102958	0.102958	0.0269021	0.0269021	0.0963911	0.0612212	0.0269021	0.086801	0.0839866	0.0414491	0.0269021	0.0839866	0.070203	0.0269021	1	1	0.41307	1	1	1
	32	FG-15-124	0.0505195	0.0505195	0.0505195	0.0315121	0.0164133	0.0242395	0.0164133	0.0215882	0.0215882	0.0242395	0.0505195	0.0505195	0.0164133	0.0164133	0.0474258	0.0269021	0.0164133	0.0612212	0.0333369	0.0269021	0.0101497	0.0333369	0.0410772	0.0164133	1	1	0.352887	1	1	1	1
	33	FG-15-125	0.102958	0.102958	0.102958	0.070203	0.0269021	0.0576914	0.0269021	0.0583461	0.0505195	0.0576914	0.102958	0.102958	0.0269021	0.0269021	0.0963911	0.0612212	0.0269021	0.086801	0.0839866	0.0414491	0.0269021	0.0839866	0.070203	0.0269021	1	1	0.41307	1	1	1	1	1
	34	FG-15-126	0.102958	0.102958	0.102958	0.070203	0.0269021	0.0576914	0.0269021	0.0505195	0.0505195	0.0576914	0.102958	0.102958	0.0269021	0.0269021	0.0998947	0.0612212	0.0269021	0.086801	0.0737583	0.0414491	0.0269021	0.0737583	0.0612212	0.0269021	1	1	0.494615	1	1	1	0.713675	1	0.713675
	35	AS-AL21	0.185107	0.185107	0.185107	0.136364	0.0612212	0.118119	0.0612212	0.116445	0.102958	0.118119	0.185107	0.185107	0.0612212	0.0612212	0.178375	0.121399	0.0612212	0.16024	0.158755	0.086801	0.0612212	0.158755	0.136364	0.0612212	1	1	1	1	1	1	1	1	1	1
III	36	VS-2006-KNJ1	0.223078	0.223078	0.223078	0.141809	0.0665715	0.081201	0.0665715	0.119389	0.119389	0.081201	0.223078	0.223078	0.0665715	0.0665715	0.141809	0.141809	0.0665715	0.19255	0.16735	0.0998799	0.081201	0.16735	0.141809	0.0665715	0.130802	0.130802	0.151629	0.130802	0.130802	0.130802	0.239939	0.130802	0.239939	0.284456	0.426909
	37	VS-Loza66	0.223078	0.223078	0.223078	0.141809	0.0665715	0.081201	0.0665715	0.119389	0.119389	0.081201	0.223078	0.223078	0.0665715	0.0665715	0.141809	0.141809	0.0665715	0.19255	0.16735	0.0998799	0.081201	0.16735	0.141809	0.0665715	0.130802	0.130802	0.151629	0.130802	0.130802	0.130802	0.239939	0.130802	0.239939	0.284456	0.426909	1
	38	VS-Loza-232	0.223078	0.223078	0.223078	0.141809	0.0665715	0.081201	0.0665715	0.119389	0.119389	0.081201	0.223078	0.223078	0.0665715	0.0665715	0.141809	0.141809	0.0665715	0.19255	0.16735	0.0998799	0.081201	0.16735	0.141809	0.0665715	0.130802	0.130802	0.151629	0.130802	0.130802	0.130802	0.239939	0.130802	0.239939	0.284456	0.426909	1	1
	39	CH-B37	0.223078	0.223078	0.223078	0.141809	0.0665715	0.081201	0.0665715	0.119389	0.119389	0.081201	0.223078	0.223078	0.0665715	0.0665715	0.141809	0.141809	0.0665715	0.19255	0.16735	0.0998799	0.081201	0.16735	0.141809	0.0665715	0.130802	0.130802	0.151629	0.130802	0.130802	0.130802	0.239939	0.130802	0.239939	0.284456	0.426909	1	1	1
	40	AH-B38	0.0511331	0.0511331	0.0511331	0.0227968	0.00631075	0.0083715	0.00631075	0.0177367	0.0154923	0.0083715	0.0511331	0.0511331	0.00631075	0.00631075	0.0227968	0.0227968	0.00631075	0.0409979	0.0291398	0.0137261	0.0083715	0.0291398	0.0227968	0.00631075	0.465914	0.465914	0.573579	0.465914	0.465914	0.465914	1	0.465914	1	1	1	1	1	1	1
	41	AF-06-30-3	0.0511331	0.0511331	0.0511331	0.0227968	0.00631075	0.0083715	0.00631075	0.0177367	0.0154923	0.0083715	0.0511331	0.0511331	0.00631075	0.00631075	0.0227968	0.0227968	0.00631075	0.0409979	0.0291398	0.0137261	0.0083715	0.0291398	0.0227968	0.00631075	0.465914	0.465914	0.573579	0.465914	0.465914	0.465914	1	0.465914	1	1	1	1	1	1	1	1
	42	AI-31-08	0.128821	0.128821	0.128821	0.081201	0.0287313	0.0395621	0.0287313	0.0643708	0.0593091	0.0395621	0.128821	0.128821	0.0287313	0.0287313	0.081201	0.0728253	0.0287313	0.107757	0.0955592	0.0480045	0.0362903	0.0955592	0.081201	0.0287313	0.409102	0.409102	0.630748	0.409102	0.409102	0.409102	0.269822	0.409102	0.269822	0.318845	0.465914	1	1	1	1	1	1
	43	AI-034-08	0.0984308	0.0984308	0.0984308	0.0511331	0.0177367	0.0227968	0.0177367	0.0409979	0.0362903	0.0227968	0.0984308	0.0984308	0.0177367	0.0177367	0.0511331	0.0511331	0.0177367	0.081201	0.0633921	0.03268	0.0227968	0.0633921	0.0511331	0.0177367	0.318845	0.318845	0.403077	0.318845	0.318845	0.318845	0.483704	0.318845	0.483704	0.525511	1	1	1	1	1	1	1	1
	44	FD70	0.0984308	0.0984308	0.0984308	0.0511331	0.0177367	0.0227968	0.0177367	0.0409979	0.0362903	0.0227968	0.0984308	0.0984308	0.0177367	0.0177367	0.0511331	0.0511331	0.0177367	0.081201	0.0633921	0.03268	0.0227968	0.0633921	0.0511331	0.0177367	0.318845	0.318845	0.403077	0.318845	0.318845	0.318845	0.483704	0.318845	0.483704	0.525511	1	1	1	1	1	1	1	1	1
	45	VI04-C28	0.0984308	0.0984308	0.0984308	0.0511331	0.0177367	0.0227968	0.0177367	0.0409979	0.0362903	0.0227968	0.0984308	0.0984308	0.0177367	0.0177367	0.0511331	0.0511331	0.0177367	0.081201	0.0633921	0.03268	0.0227968	0.0633921	0.0511331	0.0177367	0.465914	0.465914	0.573579	0.465914	0.465914	0.465914	1	0.465914	1	1	1	1	1	1	1	1	1	1	1	1
	46	FDCAM05	0.0984308	0.0984308	0.0984308	0.0511331	0.0177367	0.0227968	0.0177367	0.0409979	0.0362903	0.0227968	0.0984308	0.0984308	0.0177367	0.0177367	0.0511331	0.0511331	0.0177367	0.081201	0.0633921	0.03268	0.0227968	0.0633921	0.0511331	0.0177367	0.318845	0.318845	0.403077	0.318845	0.318845	0.318845	0.483704	0.318845	0.483704	0.525511	1	1	1	1	1	1	1	1	1	1	1
	47	VI-LU56	0.128821	0.128821	0.128821	0.081201	0.0287313	0.0395621	0.0287313	0.0643708	0.0593091	0.0395621	0.128821	0.128821	0.0287313	0.0287313	0.081201	0.0728253	0.0287313	0.107757	0.0955592	0.0480045	0.0362903	0.0955592	0.081201	0.0287313	0.409102	0.409102	0.630748	0.409102	0.409102	0.409102	0.269822	0.409102	0.269822	0.318845	0.465914	1	1	1	1	1	1	1	1	1	1	1
	48	VF-05-30-3350	0.0984308	0.0984308	0.0984308	0.0511331	0.0177367	0.0227968	0.0177367	0.0409979	0.0362903	0.0227968	0.0984308	0.0984308	0.0177367	0.0177367	0.0511331	0.0511331	0.0177367	0.081201	0.0633921	0.03268	0.0227968	0.0633921	0.0511331	0.0177367	0.318845	0.318845	0.403077	0.318845	0.318845	0.318845	0.483704	0.318845	0.483704	0.525511	1	1	1	1	1	1	1	1	1	1	1	1	1
[truncated: 1 more columns]

## Sheet: Caption
Table. Results from Fisher's Exact Test of Neutrality for Sequence Pairs
The probability (P) of rejecting the null hypothesis of strict-neutrality in favor of the alternative hypothesis of positive selection is shown for each sequence pair [1]. P values smaller than 0.05 are considered significant at the 5% level and are highlighted in blue. The numbers of synonymous and nonsynonymous differences between sequences were estimated using the modified Nei-Gojobori (assume…
1. Zhang J., Kumar S., and Nei M. (1997). Small-sample tests of episodic adaptive evolution: a case study of primate lysozymes. Molecular Biology and Evolution 14:1335-1338.
2. Zhang J, Rosenberg HF & Nei M (1998). Positive Darwinian selection after gene duplication in primate ribonuclease genes. Proceedings of the National Academy of Sciences (USA) 95:3708-3713.
3. Kumar S., Stecher G., and Tamura K. (2016). MEGA7: Molecular Evolutionary Genetics Analysis version 7.0 for bigger datasets.Molecular Biology and Evolution 33:1870-1874.
