# Supplementary material for: When a Palearctic bacterium meets a Nearctic insect vector: Genetic and ecological insights into the emergence of the grapevine Flavescence dorée epidemics in Europe
Source: PLoS Pathog. 2020 Mar 25;16(3):e1007967. doi: 10.1371/journal.ppat.1007967 (PMC7135369; doi:10.1371/journal.ppat.1007967)
Supplement: S5 Table — Modified Nei-Gojobori method (Zhang et al. 1998); Trs/Trv = 2. P values less than 0.05 are highlighted in yellow. (XLS) [file ppat.1007967.s006.xls]

## Sheet: MatrixOutput
cluster		isolate	1	2	3	4	5	6	7	8	9	10	11	12	13	14	15	16	17	18	19	20	21	22	23	24	25	26	27	28	29	30	31	32	33	34	35	36	37	38	39	40	41	42	43	44	45	46	47
I	1	FG-09-5
	2	FG-09-6	0.278209
	3	FG-09-7	0.278209	1
	4	FG-09-9	1	0.278209	0.278209
	5	FF-09-13	0.72807	0.377091	0.377091	0.72807
	6	FF-10-2	1	0.278209	0.278209	1	0.72807
	7	AF-06-30-27	0.72807	0.377091	0.377091	0.72807	1	0.72807
	8	AG-13017	1	0.278209	0.278209	1	0.72807	1	0.72807
	9	AG-5201	1	0.278209	0.278209	1	0.72807	1	0.72807	1
	10	AH-I19	1	0.278209	0.278209	1	0.72807	1	0.72807	1	1
	11	AS-AL15	1	0.278209	0.278209	1	0.72807	1	0.72807	1	1	1
	12	FF-10-5	0.732456	0.201205	0.201205	0.732456	0.529214	0.732456	0.529214	0.732456	0.732456	0.732456	0.732456
	13	FF-10-8	0.72807	0.377091	0.377091	0.72807	1	0.72807	1	0.72807	0.72807	0.72807	0.72807	0.529214
	14	OF-09-28-142	0.72807	0.377091	0.377091	0.72807	1	0.72807	1	0.72807	0.72807	0.72807	0.72807	0.529214	1
	15	OF-09-F11-7	0.384031	0.522838	0.522838	0.384031	0.522838	0.384031	0.522838	0.384031	0.384031	0.384031	0.384031	0.278209	0.522838	0.522838
	16	OG-09-28-99	1	0.388681	0.388681	1	0.701497	1	0.701497	1	1	1	1	0.709116	0.701497	0.701497	0.480907
	17	OG-19777	0.72807	0.377091	0.377091	0.72807	1	0.72807	1	0.72807	0.72807	0.72807	0.72807	0.529214	1	1	0.522838	0.701497
	18	EY17-49(PGYA)	1	0.278209	0.278209	1	0.72807	1	0.72807	1	1	1	1	0.732456	0.72807	0.72807	0.384031	1	0.72807
	19	EY38(PGYC)	0.201205	0.72807	0.72807	0.201205	0.278209	0.201205	0.278209	0.201205	0.201205	0.201205	0.201205	0.145265	0.278209	0.278209	0.384031	0.310296	0.278209	0.201205
	20	VG-2419	0.72807	0.377091	0.377091	0.72807	1	0.72807	1	0.72807	0.72807	0.72807	0.72807	0.529214	1	1	0.522838	0.701497	1	0.72807	0.278209
	21	VG-4331	1	0.278209	0.278209	1	0.72807	1	0.72807	1	1	1	1	0.732456	0.72807	0.72807	0.384031	1	0.72807	1	0.201205	0.72807
	22	VG-9882	0.278209	1	1	0.278209	0.377091	0.278209	0.377091	0.278209	0.278209	0.278209	0.278209	0.201205	0.377091	0.377091	0.522838	0.388681	0.377091	0.278209	0.72807	0.377091	0.278209
	23	VG-11133	0.72807	0.377091	0.377091	0.72807	1	0.72807	1	0.72807	0.72807	0.72807	0.72807	0.529214	1	1	0.522838	0.701497	1	0.72807	0.278209	1	0.72807	0.377091
	24	VG-12847	0.72807	0.377091	0.377091	0.72807	1	0.72807	1	0.72807	0.72807	0.72807	0.72807	0.529214	1	1	0.522838	0.701497	1	0.72807	0.278209	1	0.72807	0.377091	1
	25	AF-06-30-25	0.0092091	0.013026	0.013026	0.0092091	0.013026	0.0092091	0.013026	0.0092091	0.0092091	0.0092091	0.0092091	0.00649801	0.013026	0.013026	0.0092091	0.0827536	0.013026	0.0092091	0.0092091	0.013026	0.0092091	0.013026	0.013026	0.013026
II	26	FD92	0.0092091	0.013026	0.013026	0.0092091	0.013026	0.0092091	0.013026	0.0092091	0.0092091	0.0092091	0.0092091	0.00649801	0.013026	0.013026	0.0092091	0.0827536	0.013026	0.0092091	0.0092091	0.013026	0.0092091	0.013026	0.013026	0.013026	1
	27	VI-LU-52	0.0092091	0.013026	0.013026	0.0092091	0.013026	0.0092091	0.013026	0.0092091	0.0092091	0.0092091	0.0092091	0.00649801	0.013026	0.013026	0.0092091	0.0827536	0.013026	0.0092091	0.0092091	0.013026	0.0092091	0.013026	0.013026	0.013026	1	1
	28	SF-ST12	0.0092091	0.013026	0.013026	0.0092091	0.013026	0.0092091	0.013026	0.0092091	0.0092091	0.0092091	0.0092091	0.00649801	0.013026	0.013026	0.0092091	0.0827536	0.013026	0.0092091	0.0092091	0.013026	0.0092091	0.013026	0.013026	0.013026	1	1	1
	29	VF04-11-2	0.0092091	0.013026	0.013026	0.0092091	0.013026	0.0092091	0.013026	0.0092091	0.0092091	0.0092091	0.0092091	0.00649801	0.013026	0.013026	0.0092091	0.0827536	0.013026	0.0092091	0.0092091	0.013026	0.0092091	0.013026	0.013026	0.013026	1	1	1	1
	30	VF05-30-582	0.00649801	0.0092091	0.0092091	0.00649801	0.0092091	0.00649801	0.0092091	0.00649801	0.00649801	0.00649801	0.00649801	0.00457606	0.0092091	0.0092091	0.00649801	0.0626461	0.0092091	0.00649801	0.00649801	0.0092091	0.00649801	0.0092091	0.0092091	0.0092091	0.370235	0.370235	0.370235	0.370235	0.370235
	31	AG-15-120	0.0092091	0.013026	0.013026	0.0092091	0.013026	0.0092091	0.013026	0.0092091	0.0092091	0.0092091	0.0092091	0.00649801	0.013026	0.013026	0.0092091	0.0827536	0.013026	0.0092091	0.0092091	0.013026	0.0092091	0.013026	0.013026	0.013026	1	1	1	1	1	0.370235
	32	FG-15-124	0.0092091	0.013026	0.013026	0.0092091	0.013026	0.0092091	0.013026	0.0092091	0.0092091	0.0092091	0.0092091	0.00649801	0.013026	0.013026	0.0092091	0.0827536	0.013026	0.0092091	0.0092091	0.013026	0.0092091	0.013026	0.013026	0.013026	1	1	1	1	1	0.370235	1
	33	FG-15-125	0.0092091	0.013026	0.013026	0.0092091	0.013026	0.0092091	0.013026	0.0092091	0.0092091	0.0092091	0.0092091	0.00649801	0.013026	0.013026	0.0092091	0.0827536	0.013026	0.0092091	0.0092091	0.013026	0.0092091	0.013026	0.013026	0.013026	1	1	1	1	1	0.370235	1	1
	34	FG-15-126	0.0092091	0.013026	0.013026	0.0092091	0.013026	0.0092091	0.013026	0.0092091	0.0092091	0.0092091	0.0092091	0.00649801	0.013026	0.013026	0.0092091	0.0827536	0.013026	0.0092091	0.0092091	0.013026	0.0092091	0.013026	0.013026	0.013026	1	1	1	1	1	0.370235	1	1	1
	35	AS-AL21	0.0092091	0.013026	0.013026	0.0092091	0.013026	0.0092091	0.013026	0.0092091	0.0092091	0.0092091	0.0092091	0.00649801	0.013026	0.013026	0.0092091	0.0827536	0.013026	0.0092091	0.0092091	0.013026	0.0092091	0.013026	0.013026	0.013026	0.516501	0.516501	0.516501	0.516501	0.516501	0.719298	0.516501	0.516501	0.516501	0.516501
III	36	VS-2006-KNJ1	0.00649801	0.0092091	0.0092091	0.00649801	0.0092091	0.00649801	0.0092091	0.00649801	0.00649801	0.00649801	0.00649801	0.00457606	0.0092091	0.0092091	0.00649801	0.0626461	0.0092091	0.00649801	0.00649801	0.0092091	0.00649801	0.0092091	0.0092091	0.0092091	0.370235	0.370235	0.370235	0.370235	0.370235	0.516501	0.370235	0.370235	0.370235	0.370235	0.719298
	37	VS-Loza66	0.00649801	0.0092091	0.0092091	0.00649801	0.0092091	0.00649801	0.0092091	0.00649801	0.00649801	0.00649801	0.00649801	0.00457606	0.0092091	0.0092091	0.00649801	0.0626461	0.0092091	0.00649801	0.00649801	0.0092091	0.00649801	0.0092091	0.0092091	0.0092091	0.370235	0.370235	0.370235	0.370235	0.370235	1	0.370235	0.370235	0.370235	0.370235	0.719298	0.516501
	38	VS-Loza232	0.00649801	0.0092091	0.0092091	0.00649801	0.0092091	0.00649801	0.0092091	0.00649801	0.00649801	0.00649801	0.00649801	0.00457606	0.0092091	0.0092091	0.00649801	0.0626461	0.0092091	0.00649801	0.00649801	0.0092091	0.00649801	0.0092091	0.0092091	0.0092091	0.370235	0.370235	0.370235	0.370235	0.370235	0.516501	0.370235	0.370235	0.370235	0.370235	0.719298	1	0.516501
	39	SS-sep10-249	0.00649801	0.0092091	0.0092091	0.00649801	0.0092091	0.00649801	0.0092091	0.00649801	0.00649801	0.00649801	0.00649801	0.00457606	0.0092091	0.0092091	0.00649801	0.0626461	0.0092091	0.00649801	0.00649801	0.0092091	0.00649801	0.0092091	0.0092091	0.0092091	0.370235	0.370235	0.370235	0.370235	0.370235	1	0.370235	0.370235	0.370235	0.370235	0.719298	0.516501	1	0.516501
	40	CH-B37	0.00649801	0.0092091	0.0092091	0.00649801	0.0092091	0.00649801	0.0092091	0.00649801	0.00649801	0.00649801	0.00649801	0.00457606	0.0092091	0.0092091	0.00649801	0.0626461	0.0092091	0.00649801	0.00649801	0.0092091	0.00649801	0.0092091	0.0092091	0.0092091	0.370235	0.370235	0.370235	0.370235	0.370235	0.516501	0.370235	0.370235	0.370235	0.370235	0.719298	1	0.516501	1	0.516501
	41	AH-B38	0.00649801	0.0092091	0.0092091	0.00649801	0.0092091	0.00649801	0.0092091	0.00649801	0.00649801	0.00649801	0.00649801	0.00457606	0.0092091	0.0092091	0.00649801	0.0626461	0.0092091	0.00649801	0.00649801	0.0092091	0.00649801	0.0092091	0.0092091	0.0092091	0.370235	0.370235	0.370235	0.370235	0.370235	1	0.370235	0.370235	0.370235	0.370235	0.719298	0.516501	1	0.516501	1	0.516501
	42	AF-06-30-3	0.00649801	0.0092091	0.0092091	0.00649801	0.0092091	0.00649801	0.0092091	0.00649801	0.00649801	0.00649801	0.00649801	0.00457606	0.0092091	0.0092091	0.00649801	0.0626461	0.0092091	0.00649801	0.00649801	0.0092091	0.00649801	0.0092091	0.0092091	0.0092091	0.370235	0.370235	0.370235	0.370235	0.370235	1	0.370235	0.370235	0.370235	0.370235	0.719298	0.516501	1	0.516501	1	0.516501	1
	43	AI-31-08	0.00649801	0.0092091	0.0092091	0.00649801	0.0092091	0.00649801	0.0092091	0.00649801	0.00649801	0.00649801	0.00649801	0.00457606	0.0092091	0.0092091	0.00649801	0.0626461	0.0092091	0.00649801	0.00649801	0.0092091	0.00649801	0.0092091	0.0092091	0.0092091	0.370235	0.370235	0.370235	0.370235	0.370235	0.516501	0.370235	0.370235	0.370235	0.370235	0.719298	1	0.516501	1	0.516501	1	0.516501	0.516501
	44	AI-34-08	0.00649801	0.0092091	0.0092091	0.00649801	0.0092091	0.00649801	0.0092091	0.00649801	0.00649801	0.00649801	0.00649801	0.00457606	0.0092091	0.0092091	0.00649801	0.0626461	0.0092091	0.00649801	0.00649801	0.0092091	0.00649801	0.0092091	0.0092091	0.0092091	0.370235	0.370235	0.370235	0.370235	0.370235	0.516501	0.370235	0.370235	0.370235	0.370235	0.719298	1	0.516501	1	0.516501	1	0.516501	0.516501	1
	45	FD70	0.00649801	0.0092091	0.0092091	0.00649801	0.0092091	0.00649801	0.0092091	0.00649801	0.00649801	0.00649801	0.00649801	0.00457606	0.0092091	0.0092091	0.00649801	0.0626461	0.0092091	0.00649801	0.00649801	0.0092091	0.00649801	0.0092091	0.0092091	0.0092091	0.370235	0.370235	0.370235	0.370235	0.370235	1	0.370235	0.370235	0.370235	0.370235	0.719298	0.516501	1	0.516501	1	0.516501	1	1	0.516501	0.516501
	46	VI04-C28	0.00649801	0.0092091	0.0092091	0.00649801	0.0092091	0.00649801	0.0092091	0.00649801	0.00649801	0.00649801	0.00649801	0.00457606	0.0092091	0.0092091	0.00649801	0.0626461	0.0092091	0.00649801	0.00649801	0.0092091	0.00649801	0.0092091	0.0092091	0.0092091	0.370235	0.370235	0.370235	0.370235	0.370235	0.516501	0.370235	0.370235	0.370235	0.370235	0.719298	1	0.516501	1	0.516501	1	0.516501	0.516501	1	1	0.516501
	47	FDCAM05	0.00649801	0.0092091	0.0092091	0.00649801	0.0092091	0.00649801	0.0092091	0.00649801	0.00649801	0.00649801	0.00649801	0.00457606	0.0092091	0.0092091	0.00649801	0.0626461	0.0092091	0.00649801	0.00649801	0.0092091	0.00649801	0.0092091	0.0092091	0.0092091	0.370235	0.370235	0.370235	0.370235	0.370235	1	0.370235	0.370235	0.370235	0.370235	0.719298	0.516501	1	0.516501	1	0.516501	1	1	0.516501	0.516501	1	0.516501
	48	VF05-30-3350	0.00649801	0.0092091	0.0092091	0.00649801	0.0092091	0.00649801	0.0092091	0.00649801	0.00649801	0.00649801	0.00649801	0.00457606	0.0092091	0.0092091	0.00649801	0.0626461	0.0092091	0.00649801	0.00649801	0.0092091	0.00649801	0.0092091	0.0092091	0.0092091	0.370235	0.370235	0.370235	0.370235	0.370235	1	0.370235	0.370235	0.370235	0.370235	0.719298	0.516501	1	0.516501	1	0.516501	1	1	0.516501	0.516501	1	0.516501	1
[truncated: 1 more columns]

## Sheet: Caption
Table. Results from Fisher's Exact Test of Neutrality for Sequence Pairs
The probability (P) of rejecting the null hypothesis of strict-neutrality in favor of the alternative hypothesis of positive selection is shown for each sequence pair [1]. P values smaller than 0.05 are considered significant at the 5% level and are highlighted in blue. The numbers of synonymous and nonsynonymous differences between sequences were estimated using the modified Nei-Gojobori (assume…
1. Zhang J., Kumar S., and Nei M. (1997). Small-sample tests of episodic adaptive evolution: a case study of primate lysozymes. Molecular Biology and Evolution 14:1335-1338.
2. Zhang J, Rosenberg HF & Nei M (1998). Positive Darwinian selection after gene duplication in primate ribonuclease genes. Proceedings of the National Academy of Sciences (USA) 95:3708-3713.
3. Kumar S., Stecher G., and Tamura K. (2016). MEGA7: Molecular Evolutionary Genetics Analysis version 7.0 for bigger datasets.Molecular Biology and Evolution 33:1870-1874.
